# Supplementary material for: Genetic studies of accelerometer-based sleep measures yield new insights into human sleep behaviour
Source: Nat Commun. 2019 Apr 5;10:1585. doi: 10.1038/s41467-019-09576-1 (PMC6451011; doi:10.1038/s41467-019-09576-1)
Supplement: Supplementary file 4 — Supplementary Data 1 [file 41467_2019_9576_MOESM4_ESM.xlsx]

## Sheet: Supp Data 1
Supplementary Data 1. Association statistics for the 47 signals discovered in UKB Biobank in the Whitehall II and CoLaus and Rotterdam I, II, and III replication cohorts. Meta-analysis of the results across the studies are also provided. Grey cells indicate data unavailable from the respective study.
						WHITEHALL II Study									COLAUS Study									Rotterdam I Study									Rotterdam II Study									Rotterdam III Study
						Raw Scale			Inverse-Normal Transformed						Raw Scale			Inverse-Normal Transformed						Raw Scale			Inverse-Normal Transformed						Raw Scale			Inverse-Normal Transformed						Raw Scale			Inverse-Normal Transformed
Trait	rsID	Chromosome	Position (b37)	Effect allele	Other allele	BETA	SE	P	BETA	SE	P	N	EAF	Imputation Quality	BETA	SE	P	BETA	SE	P	N	EAF	Imputation Quality	BETA	SE	P	BETA	SE	P	N	EAF	Imputation Quality	BETA	SE	P	BETA	SE	P	N	EAF	Imputation Quality	BETA	SE	P	BETA	SE	P	N	EAF
L5 timing	rs1144566	1	182569626	C	T	-0.026	0.1041	0.802	-0.0286	0.0967	0.768	2140	0.973	0.921	0.2471	0.1266	0.051	0.2089	0.1019	0.04	2257	0.976	0.977	3.83759	4.53083	0.397				78	0.97975	0.958	-1.08958	1.18272	0.35692				681	0.971073	0.959	-0.696508	1.4182	0.62334				659	0.974984
L5 timing	rs113851554	2	66750564	T	G	0.1487	0.0715	0.038	0.1412	0.0664	0.034	2140	0.06	2.86										-0.331731	0.31615	0.29404				78	0.06341	0.911	-0.157172	0.1047	0.13332				681	0.0564471	0.915	-0.0753348	0.08828	0.39346				659	0.0719325
L5 timing	rs12991815	2	68071990	C	G	0.0082	0.0324	0.801	0.0035	0.0302	0.906	2140	0.412	0.993	-0.0122	0.0376	0.747	-0.0133	0.0303	0.66	2257	0.42	0.997	-0.113873	1.11049	0.91833				78	0.40382	0.995	-0.133947	0.38276	0.72638				681	0.444666	0.996	0.734549	0.42632	0.08489				659	0.430435
L5 timing	rs9369062	6	38437303	A	C	0.105	0.035	0.003	0.0984	0.0326	0.003	2140	0.712	1.997										-0.0139278	0.14627	0.92414				78	0.6805	0.997	-0.0416506	0.04808	0.38638				681	0.68328	0.984	-0.0581667	0.04884	0.23365				659	0.713406
L5 timing	rs4882315	12	38458906	T	C	-0.0234	0.0326	0.473	-0.0185	0.0303	0.542	2140	0.506	0.973	0.0168	0.0382	0.659	0.0181	0.0307	0.557	2257	0.509	0.956	0.679134	1.21001	0.57462				78	0.57839	0.938	-0.476407	0.3879	0.21938				681	0.518791	0.946	-0.418738	0.43113	0.33142				659	0.517106
L5 timing	rs12927162	16	52684916	G	A	0.0296	0.0385	0.443	0.0277	0.0358	0.439	2140	0.274	0.865	0.0551	0.0481	0.252	0.046	0.0387	0.234	2257	0.25	0.81	0.94502	1.41937	0.50554				78	0.25045	0.998	-0.0279414	0.43272	0.94852				681	0.252879	0.997	-0.920889	0.50716	0.06941				659	0.249764
M10 timing	rs1973293	12	38679575	C	T	0.0221	0.0346	0.523	0.0252	0.0296	0.395	2140	0.485	0.989	-0.0976	0.1077	0.365	-0.0239	0.0289	0.408	2257	0.515	0.988	-0.70123	0.26282	0.00763				78	0.51705	0.994	0.18683	0.0847	0.0274				681	0.505089	0.992	0.0323345	0.08167	0.69215				659	0.493813
Sleep midpoint	rs11892220	2	231691067	T	A	-0.0279	0.0291	0.338	-0.0248	0.0328	0.451	2144	0.346	0.872	-0.0036	0.0264	0.892	-0.0101	0.0381	0.79	2257	0.29	0.757	-0.116835	0.14027	0.40489				77	0.35571	0.931	0.00841726	0.04097	0.83723				672	0.324769	0.933	0.0354681	0.05098	0.48657				655	0.316517
Sleep duration	rs2660302	1	98520219	A	T	0.0083	0.0358	0.816	0.0046	0.0383	0.903	2144	0.813	0.981	-0.0194	0.0382	0.611	-0.018	0.0403	0.655	2257	0.817	0.956	-0.0853267	0.20158	0.67208				78	0.84978	0.979	-0.0427466	0.05848	0.46477				681	0.809712	0.981	0.113552	0.05648	0.0444				659	0.810268
Sleep duration	rs113851554	2	66750564	G	T	0.1021	0.0628	0.104	0.1168	0.0671	0.082	2144	0.94	0.86	0.1055	0.0744	0.156	0.1177	0.0785	0.134	2257	0.943	0.642	0.331731	0.31615	0.29404				78	0.93659	0.911	0.157172	0.1047	0.13332				681	0.943553	0.915	0.0753348	0.08828	0.39346				659	0.928068
Sleep duration	rs62158170	2	114082175	G	A	0.033	0.0342	0.335	0.0392	0.0365	0.284	2144	0.214	0.986	0.0451	0.0352	0.2	0.0485	0.0371	0.192	2257	0.209	0.969	-0.227939	0.18748	0.22406				78	0.18951	0.987	0.0609611	0.05253	0.24585				681	0.234617	0.984	-0.0133023	0.05255	0.80017				659	0.241798
Sleep duration	rs17400325	2	178565913	T	C	0.0369	0.0693	0.594	0.0435	0.074	0.557	2144	0.957	0.999	0.2191	0.0652	0.001	0.2357	0.0687	0.001	2257	0.952	0.976	0.380568	0.47754	0.42549				78	0.97446	0.971	-0.0210761	0.13714	0.87786				681	0.971062	0.959	0.0262453	0.14839	0.85961				659	0.979005
Sleep duration	rs72828540	6	19102286	T	C	-0.0118	0.0319	0.712	-0.0082	0.0341	0.81	2144	0.75	0.996	0.0301	0.0317	0.342	0.0405	0.0334	0.225	2257	0.738	0.99	-0.174368	0.1661	0.29381				78	0.80112	0.993	0.0825483	0.05367	0.12405				681	0.772479	0.992	-0.0688748	0.0533	0.19629				659	0.780379
Sleep duration	rs9369062	6	38437303	C	A	0.0226	0.0308	0.463	0.0305	0.0329	0.353	2144	0.288	0.997	0.0305	0.0308	0.322	0.0374	0.0324	0.249	2257	0.305	0.987	0.0139278	0.14627	0.92414				78	0.3195	0.997	0.0416506	0.04808	0.38638				681	0.31672	0.984	0.0581667	0.04884	0.23365				659	0.286594
Sleep duration	rs2975734	8	10090097	C	G	-0.0063	0.0288	0.826	-0.0168	0.0308	0.586	2144	0.565	0.965	-0.0047	0.033	0.888	-0.004	0.0348	0.909	2257	0.563	0.941	0.122375	0.1545	0.42832				78	0.57049	0.998	0.0456888	0.0459	0.31956				681	0.566504	0.998	0.0325044	0.04461	0.46623				659	0.575599
Sleep duration	rs13282541	8	41723550	C	T	0.0426	0.0349	0.222	0.0411	0.0373	0.271	2144	0.742	0.842	0.0237	0.0368	0.519	0.0228	0.0388	0.557	2257	0.747	0.76	0.213273	0.16958	0.20851				78	0.76283	0.997	0.00803694	0.04841	0.86814				681	0.721846	0.998	-0.080827	0.051	0.11303				659	0.737363
Sleep duration	rs2880370	8	105987057	A	T	0.0301	0.0305	0.324	0.0305	0.0326	0.349	2144	0.67	0.957	-0.0274	0.0309	0.376	-0.0369	0.0326	0.257	2257	0.681	0.963	0.0875106	0.15577	0.57426				78	0.70511	0.998	-0.00158586	0.04648	0.97278				681	0.645278	0.998	-0.0919667	0.04761	0.05341				659	0.651938
Sleep duration	rs800165	12	67645219	C	T	0.014	0.0296	0.635	0.0096	0.0316	0.76	2144	0.347	1	0.0261	0.0295	0.377	0.0297	0.0312	0.34	2257	0.348	0.994	-0.227086	0.1661	0.17158				78	0.39261	0.98	-0.0348839	0.04709	0.45887				681	0.354635	0.978	0.00140452	0.04566	0.97546				659	0.373765
Sleep duration	rs10138240	14	63353479	G	C	-0.0101	0.0277	0.716	-0.0116	0.0296	0.696	2144	0.515	0.998	0.0365	0.029	0.208	0.037	0.0305	0.226	2257	0.552	0.952	0.117364	0.14923	0.43161				78	0.49999	0.999	-0.0218736	0.04423	0.62089				681	0.538173	0.995	0.013773	0.04592	0.76422				659	0.523943
Sleep efficiency	rs113851554	2	66750564	G	T	0.0077	0.0048	0.107	0.1089	0.0674	0.107	2144	0.94	1.86										0.331731	0.31615	0.29404				78	0.93659	0.911	0.157172	0.1047	0.13332				681	0.943553	0.915	0.0753348	0.08828	0.39346				659	0.928068
Sleep efficiency	rs62158169	2	114081827	T	C	0.0033	0.0026	0.206	0.0467	0.0366	0.202	2144	0.214	0.985	0.0043	0.0031	0.172	0.0531	0.0369	0.149	2257	0.21	0.968	-0.0136282	0.01481	0.35756				78	0.18932	0.986	0.00475141	0.00438	0.27751				681	0.23495	0.984	0.00274355	0.00438	0.53085				659	0.241825
Sleep efficiency	rs17400325	2	178565913	T	C	0.0042	0.0053	0.424	0.072	0.0744	0.333	2144	0.957	1.999										0.380568	0.47754	0.42549				78	0.97446	0.971	-0.0210761	0.13714	0.87786				681	0.971062	0.959	0.0262453	0.14839	0.85961				659	0.979005
Sleep efficiency	rs13094687	3	52450043	G	A	0.0037	0.0023	0.109	0.0423	0.0323	0.19	2144	0.315	0.981	0.005	0.0029	0.088	0.0435	0.0341	0.202	2257	0.328	0.819	0.011159	0.0123	0.36415				78	0.37179	1	0.00675388	0.00395	0.08712				681	0.354622	1	-0.0050511	0.00408	0.21626				659	0.329299
Sleep efficiency	rs13080973	3	138596050	G	A	0.0008	0.0028	0.763	0.0148	0.039	0.705	2144	0.2	0.953	0.0075	0.0034	0.026	0.0884	0.0397	0.026	2257	0.199	0.841	-0.0192132	0.01539	0.21175				78	0.19235	0.981	-0.00095192	0.00441	0.829				681	0.211914	0.972	0.00885834	0.0047	0.05966				659	0.204424
Number of sleep episodes	rs12714404	2	282462	T	G	0.408	0.1196	0.001	0.1114	0.0329	0.001	2144	0.284	0.996	-0.0241	0.1167	0.836	-0.0086	0.0321	0.788	2257	0.311	1
Number of sleep episodes	rs310727	3	4336589	T	C	0.2468	0.1079	0.022	0.0657	0.0296	0.027	2144	0.482	1	0.0525	0.1083	0.627	0.014	0.0297	0.638	2257	0.456	1
Number of sleep episodes	rs55754932	3	87847754	C	A	0.1981	0.123	0.107	0.0568	0.0338	0.093	2144	0.288	0.984	-0.1566	0.1205	0.194	-0.0442	0.0331	0.182	2257	0.302	0.936
Number of sleep episodes	rs9864672	3	137076353	T	C	0.1042	0.1111	0.348	0.0262	0.0305	0.391	2144	0.526	0.992	0.3092	0.1077	0.004	0.0857	0.0296	0.004	2257	0.505	0.991
Number of sleep episodes	rs4974697	4	2473092	T	A	0.0805	0.1099	0.464	0.0253	0.0302	0.403	2144	0.391	0.997	-0.0534	0.1126	0.636	-0.0138	0.0309	0.656	2257	0.374	0.951
Number of sleep episodes	rs7377083	4	102708997	A	C	0.0837	0.1238	0.499	0.0203	0.034	0.551	2144	0.436	0.808	-0.0031	0.1104	0.978	-0.0008	0.0303	0.979	2257	0.421	0.997
Number of sleep episodes	rs749100	5	63307862	A	G	0.1342	0.1113	0.228	0.0383	0.0306	0.21	2144	0.582	0.999	0.0729	0.1109	0.511	0.021	0.0305	0.491	2257	0.597	0.994
Number of sleep episodes	rs9341399	6	73773644	C	T	-0.2045	0.2119	0.335	-0.0592	0.0582	0.309	2144	0.933	1	0.0076	0.2342	0.974	0.0004	0.0643	0.995	2257	0.929	0.756
Number of sleep episodes	rs1889978	6	124771233	C	T	-0.1851	0.1121	0.099	-0.0526	0.0308	0.088	2144	0.491	0.978	-0.027	0.1099	0.806	-0.0053	0.0302	0.86	2257	0.511	0.947
Number of sleep episodes	rs2141277	7	39099178	A	G	0.0594	0.1086	0.585	0.0192	0.0298	0.52	2144	0.479	0.994	0.0397	0.1095	0.717	0.0112	0.0301	0.711	2257	0.482	0.984
Number of sleep episodes	rs10233848	7	103122645	G	A	-0.0238	0.1201	0.843	-0.0086	0.033	0.794	2144	0.294	0.977	0.0913	0.1237	0.461	0.0272	0.034	0.423	2257	0.289	0.914
Number of sleep episodes	rs1124116	10	99371147	A	G	0.0686	0.1358	0.614	0.0193	0.0373	0.604	2144	0.747	0.877	0.147	0.1386	0.289	0.0403	0.0381	0.29	2257	0.728	0.749
Number of sleep episodes	rs4755731	11	43685168	G	A	0.179	0.1096	0.103	0.0444	0.0301	0.14	2144	0.425	0.997	0.2393	0.1097	0.029	0.0648	0.0301	0.031	2257	0.404	0.991
Number of sleep episodes	rs3751837	16	3583173	C	T	0.1448	0.1431	0.312	0.0396	0.0393	0.314	2144	0.784	0.857	0.312	0.1378	0.024	0.0848	0.0379	0.025	2257	0.769	0.865
Number of sleep episodes	rs8045740	16	20262776	G	T	0.7213	0.1632	1e-05	0.2014	0.0448	7.4e-06	2144	0.868	1	0.4211	0.1652	0.011	0.1117	0.0454	0.014	2257	0.878	0.956
Number of sleep episodes	rs11078917	17	37746359	A	C	-0.0113	0.1211	0.926	-0.0049	0.0333	0.882	2144	0.282	0.991	0.0638	0.1192	0.593	0.0179	0.0328	0.585	2257	0.293	0.974
Number of sleep episodes	rs11082030	18	35501739	T	C	-0.0845	0.1234	0.493	-0.0232	0.0339	0.493	2144	0.733	0.998	0.0156	0.121	0.898	0.0051	0.0332	0.877	2257	0.724	0.97
Number of sleep episodes	rs8098424	18	52458218	G	A	0.0445	0.1138	0.696	0.0142	0.0313	0.65	2144	0.613	0.993	0.0284	0.1124	0.8	0.0093	0.0309	0.762	2257	0.643	0.985
Number of sleep episodes	rs76753486	19	42684264	T	C	-0.4798	0.2011	0.017	-0.1293	0.0553	0.019	2144	0.083	0.974	0.1192	0.2047	0.56	0.0323	0.0562	0.566	2257	0.084	0.949
Number of sleep episodes	rs429358	19	45411941	T	C	0.3697	0.1547	0.017	0.0997	0.0425	0.019	2144	0.849	0.998	0.2348	0.1843	0.203	0.0694	0.0506	0.171	2257	0.878	0.753
Number of sleep episodes	rs12479469	20	61145196	A	G	-0.1094	0.114	0.337	-0.0282	0.0313	0.367	2144	0.343	0.998	0.3145	0.1282	0.014	0.0858	0.0352	0.015	2257	0.325	0.801
Diurnal inactivity	rs17805200	9	13764434	C	T	-0.0471	0.0357	0.187	-0.0542	0.0337	0.108	2144	0.272	0.968	-0.0261	0.0232	0.259	-0.045	0.0323	0.163	2257	0.305	0.999
Diurnal inactivity	rs7155227	14	63365094	T	G	0.0148	0.0311	0.634	0.0112	0.0294	0.704	2144	0.524	0.999	0.026	0.0213	0.223	0.0441	0.0297	0.138	2257	0.561	0.982
[truncated: 9 more columns]
