# Supplementary material for: Genetic studies of accelerometer-based sleep measures yield new insights into human sleep behaviour
Source: Nat Commun. 2019 Apr 5;10:1585. doi: 10.1038/s41467-019-09576-1 (PMC6451011; doi:10.1038/s41467-019-09576-1)
Supplement: Supplementary file 5 — Supplementary Data 2 [file 41467_2019_9576_MOESM5_ESM.xlsx]

## Sheet: Supp Data 2
Supplementary Data 2. Analysis of the combined genetic effects from Supplementary Data 1 within the Whitehall II, COLAUS and Rotterdam replication studies.
	WHITEHALL II Study						COLAUS Study						ROTTERDAM I Study						ROTTERDAM II Study						ROTTERDAM III Study						META-ANALYSIS
	Raw Scale			Inverse-Normal Scale			Raw Scale			Inverse-Normal Scale			Raw Scale			Inverse-Normal Scale			Raw Scale			Inverse-Normal Scale			Raw Scale			Inverse-Normal Scale			Raw Scale			Inverse-Normal Scale
Trait	BETA	95% CI	P	BETA	95% CI	P	BETA	95% CI	P	BETA	95% CI	P	BETA	95% CI	P	BETA	95% CI	P	BETA	95% CI	P	BETA	95% CI	P	BETA	95% CI	P	BETA	95% CI	P	BETA	95% CI	P	BETA	95% CI	P
Sleep duration	0.015	-0.005, 0.035	0.145	0.015	-0.007, 0.036	0.173	0.024	0.003, 0.045	0.024	0.026	-0.005, 0.048	0.017	0.011	-0.094, 0.116	0.838				0.017	-0.015, 0.048	0.293				-0.001	-0.033, 0.030	0.93				0.016	0.004, 0.028	0.01	0.02	0.005, 0.036	0.008
Sleep efficiency	0.003	0.001, 0.006	0.01	0.044	0.007, 0.081	0.02	0.006	0.002, 0.009	0.001	0.059	0.018, 0.101	0.005	-0.004	-0.020, 0.011	0.604				0.004	-0.001, 0.008	0.106				0.001	-0.003, 0.006	0.545				0.004	0.001, 0.005	0.001	0.051	0.023, 0.079	0.00033262
Number of sleep episodes	0.09	0.037, 0.143	0.001	0.024	0.010, 0.039	0.001	0.091	0.037, 0.144	0.001	0.025	0.010, 0.040	0.001																			0.09	0.053, 0.128	2.338e-06	0.025	0.015, 0.035	1.878e-06
L5 timing	0.032	-0.000, 0.065	0.05	0.029	-0.001, 0.059	0.057	0.023	-0.023, 0.068	0.311	0.019	-0.018, 0.055	0.303	-0.05	-0.305, 0.205	0.7				-0.069	-0.153, 0.015	0.108				-0.064	-0.147, 0.019	0.129				0.013	-0.011, 0.037	0.3	0.025	0.002, 0.048	0.034
Diurnal inactivity	-0.011	-0.057, 0.035	0.628	-0.016	-0.060, 0.027	0.458	0.002	-0.028, 0.033	0.879	0.002	-0.041, 0.045	0.914																			-0.004	-0.029, 0.022	0.855	-0.008	-0.038, 0.023	0.626
