# Supplementary material for: Genetic studies of accelerometer-based sleep measures yield new insights into human sleep behaviour
Source: Nat Commun. 2019 Apr 5;10:1585. doi: 10.1038/s41467-019-09576-1 (PMC6451011; doi:10.1038/s41467-019-09576-1)
Supplement: Supplementary file 6 — Supplementary Data 3 [file 41467_2019_9576_MOESM6_ESM.xlsx]

## Sheet: Supp Data 3
Supplementary Data 3. Results from sensitivity analyses performed for the 47 signals reaching P<5x10-8 in the UK Biobank. All analyses were performed in a set of unrelated European where individuals from related pairs were removed at random. Association tests were carried out for all phenotypes on both the raw scale and inverse-normalised scale. Sensitivity analysis included: 1) in males only, 2)…
				European unrelated (raw scale)				European unrelated (inverse-normalised)				European unrelated males (raw scale) (1)				European unrelated males (inverse-normalised) (1)				European unrelated females (raw scale) (2)				European unrelated females (inverse-normalised) (2)				European unrelated <median age (raw scale) (3)				European unrelated <median age (inverse-normalised) (3)				European unrelated >median age (raw scale) (4)				European unrelated >median age (inverse-normalised) (4)				European unrelated BMI adjusted (raw scale) (5)				European unrelated BMI adjusted (inverse-normal) (5)
Associated phenotype(s)	Variant	Effect Allele	Other Allele	Beta	SE	P	N	Beta	SE	P	N	Beta	SE	P	N	Beta	SE	P	N	Beta	SE	P	N	Beta	SE	P	N	Beta	SE	P	N	Beta	SE	P	N	Beta	SE	P	N	Beta	SE	P	N	Beta	SE	P	N	Beta	SE
L5 timing	rs1144566	C	T	0.0807851	0.0162134	6.28698e-07	72496	0.0833774	0.0147914	1.73789e-08	72496	0.0725822	0.0248154	0.00344823	31856	0.0756234	0.0224635	0.000762188	31856	0.0876402	0.0213861	4.17536e-05	40640	0.0896734	0.0196424	5.00265e-06	40640	0.0848809	0.0236629	0.000334833	36233	0.0909985	0.0212461	1.84801e-05	36233	0.0785906	0.0222377	0.000409667	36018	0.0772717	0.0206442	0.000182101	36018	0.08016	0.016205	7.56851e-07	72363	0.0829117	0.0147838
L5 timing	rs113851554	T	G	0.127692	0.0124574	1.22593e-24	72496	0.12233	0.0113645	5.32349e-27	72496	0.151252	0.019457	7.85369e-15	31856	0.148217	0.0176109	4.0483e-17	31856	0.108662	0.0161655	1.81803e-11	40640	0.101573	0.014848	7.98362e-12	40640	0.101785	0.0179981	1.56735e-08	36233	0.100689	0.0161595	4.68689e-10	36233	0.151763	0.0172688	1.58513e-18	36018	0.141951	0.0160314	8.77971e-19	36018	0.128138	0.0124508	8.00534e-25	72363	0.122706	0.0113586
L5 timing	rs12991815	C	G	0.0286095	0.00562186	3.609e-07	72496	0.0271585	0.00512897	1.19278e-07	72496	0.025283	0.00874958	0.00385962	31856	0.0230548	0.00792067	0.00360851	31856	0.0314002	0.00731577	1.77375e-05	40640	0.0305418	0.00671945	5.50192e-06	40640	0.0332721	0.00817199	4.68151e-05	36233	0.030416	0.00733782	3.40438e-05	36233	0.0229285	0.00773999	0.00305507	36018	0.0226483	0.00718537	0.00162285	36018	0.0286798	0.00561958	3.34168e-07	72363	0.027161	0.00512691
L5 timing	rs9369062	A	C	0.0340096	0.00610776	2.58208e-08	72496	0.0343588	0.00557208	7.03016e-10	72496	0.0364299	0.00948843	0.000123571	31856	0.0379966	0.00858889	9.72469e-06	31856	0.0319894	0.00795918	5.85051e-05	40640	0.031364	0.00731041	1.78828e-05	40640	0.0298133	0.00884701	0.000752824	36233	0.0296132	0.00794373	0.0001934	36233	0.0369645	0.00843953	1.19055e-05	36018	0.0378876	0.00783446	1.33007e-06	36018	0.0339758	0.00610508	2.62822e-08	72363	0.0343404	0.00556966
L5 timing	rs4882315	T	C	0.0297357	0.00558405	1.01185e-07	72496	0.0262109	0.00509461	2.68467e-07	72496	0.0333093	0.00867912	0.000124345	31856	0.0304314	0.00785687	0.000107618	31856	0.0266987	0.00727387	0.000242386	40640	0.0226742	0.00668131	0.000690265	40640	0.0313376	0.00812927	0.000115974	36233	0.0264479	0.0072997	0.00029144	36233	0.0284475	0.00767651	0.000211049	36018	0.02626	0.00712657	0.000229212	36018	0.0299411	0.00558165	8.15568e-08	72363	0.0263832	0.00509245
L5 timing	rs12927162	G	A	0.0284837	0.00617269	3.94762e-06	72496	0.0257969	0.0056316	4.64105e-06	72496	0.0350592	0.00965294	0.000281702	31856	0.0320755	0.00873843	0.000242354	31856	0.0228722	0.00800347	0.00426831	40640	0.0204896	0.00735133	0.00531912	40640	0.0370984	0.0089401	3.33724e-05	36233	0.0343327	0.00802748	1.89999e-05	36233	0.0197949	0.00852883	0.0202956	36018	0.0174763	0.00791787	0.027307	36018	0.0282947	0.00617049	4.53702e-06	72363	0.0255788	0.00562962
M10 timing	rs1973293	C	T	0.0377172	0.0063297	2.55323e-09	72442	0.0308541	0.00511011	1.56942e-09	72442	0.0304754	0.0102879	0.00305631	31834	0.0241093	0.00812639	0.00301145	31834	0.0436038	0.00789824	3.397e-08	40608	0.0363584	0.00651601	2.42238e-08	40608	0.042944	0.0100441	1.91177e-05	36194	0.0335589	0.00784327	1.88476e-05	36194	0.0324018	0.00773308	2.79594e-05	36003	0.0276391	0.00657852	2.65889e-05	36003	0.0371355	0.00633459	4.58381e-09	72309	0.0304487	0.00511416
Sleep midpoint	rs11892220	T	A	0.0105649	0.00508714	0.0378254	72510	0.0126659	0.00534098	0.0177209	72510	0.00679316	0.00806998	0.399917	31864	0.00641927	0.00831639	0.44019	31864	0.0136382	0.00651037	0.0361917	40646	0.0175995	0.0069512	0.0113494	40646	0.00265571	0.00740752	0.71996	36243	0.00647709	0.00763808	0.396444	36243	0.0197569	0.00698268	0.00466592	36022	0.0200499	0.00747613	0.00732471	36022	0.0103941	0.0050907	0.0411777	72377	0.0125217	0.00534419
Sleep duration	rs2660302	A	T	0.0355435	0.00574511	6.17471e-10	72510	0.039411	0.00630997	4.23869e-10	72510	0.0398693	0.00916922	1.37702e-05	31864	0.0442224	0.00985342	7.21385e-06	31864	0.0326456	0.00729393	7.63574e-06	40646	0.0361403	0.00817607	9.88436e-06	40646	0.0226484	0.00805703	0.00494121	36243	0.0248035	0.00873482	0.00451942	36243	0.0495941	0.00821165	1.56126e-09	36022	0.0551704	0.00912866	1.52148e-09	36022	0.0350526	0.00573231	9.70969e-10	72377	0.0388534	0.00629862
Sleep duration	rs113851554	G	T	0.0984215	0.0100429	1.16117e-22	72510	0.103478	0.0110309	6.73289e-21	72510	0.126108	0.0160799	4.55186e-15	31864	0.126077	0.0172824	3.05282e-13	31864	0.0761366	0.0127186	2.16517e-09	40646	0.085109	0.0142567	2.39595e-09	40646	0.0798799	0.0139727	1.09376e-08	36243	0.0839116	0.0151486	3.05934e-08	36243	0.116804	0.0144845	7.60619e-16	36022	0.122722	0.0161035	2.58232e-14	36022	0.0980107	0.0100212	1.4124e-22	72377	0.102964	0.0110119
Sleep duration	rs62158170	G	A	0.0438204	0.00544622	8.68083e-16	72510	0.0499083	0.00598152	7.32165e-17	72510	0.0457788	0.00872727	1.56869e-07	31864	0.0516812	0.00937826	3.60086e-08	31864	0.0425884	0.00689373	6.55947e-10	40646	0.0489273	0.00772724	2.44862e-10	40646	0.0337434	0.00759914	9.0049e-06	36243	0.0386454	0.00823817	2.72847e-06	36243	0.0545173	0.00782529	3.29777e-12	36022	0.0619448	0.0086989	1.09158e-12	36022	0.0429293	0.00543545	2.87312e-15	72377	0.0490534	0.00597225
Sleep duration	rs17400325	T	C	0.0586016	0.0111301	1.4047e-07	72510	0.0626336	0.0122246	3.00564e-07	72510	0.0724882	0.0176707	4.10332e-05	31864	0.0782385	0.0189896	3.79727e-05	31864	0.047983	0.0141892	0.000721161	40646	0.0506848	0.0159054	0.00144045	40646	0.0522203	0.0155533	0.000787327	36243	0.0531434	0.0168621	0.00162483	36243	0.062208	0.0159722	9.84681e-05	36022	0.0687993	0.0177559	0.000106929	36022	0.0581616	0.0111074	1.64308e-07	72377	0.0621536	0.0122049
Sleep duration	rs72828540	T	C	0.0402514	0.00518398	8.29884e-15	72510	0.0458498	0.00569352	8.20206e-16	72510	0.0355004	0.00827889	1.80766e-05	31864	0.0387017	0.00889675	1.365e-05	31864	0.0439029	0.0065778	2.51421e-11	40646	0.0514063	0.00737292	3.16532e-12	40646	0.0342143	0.00724308	2.32432e-06	36243	0.039372	0.00785212	5.35093e-07	36243	0.046405	0.0074344	4.37013e-10	36022	0.0525397	0.00826445	2.07775e-10	36022	0.0392819	0.0051734	3.16185e-14	72377	0.0447974	0.00568434
Sleep duration	rs9369062	C	A	0.0264802	0.00492404	7.566e-08	72510	0.0285584	0.00540824	1.29178e-07	72510	0.0306307	0.00784227	9.40924e-05	31864	0.0338138	0.00842751	6.02632e-05	31864	0.0231605	0.0062617	0.000216944	40646	0.0243355	0.00701911	0.000526792	40646	0.025846	0.00686927	0.000168449	36243	0.0275485	0.0074472	0.000216617	36243	0.0273435	0.00707776	0.000112061	36022	0.0297986	0.00786822	0.000152596	36022	0.0265331	0.00491379	6.69576e-08	72377	0.028638	0.0053993
Sleep duration	rs2975734	C	G	0.0222074	0.0045412	1.00947e-06	72510	0.0263391	0.00498758	1.28904e-07	72510	0.0206067	0.00725451	0.0045066	31864	0.0246752	0.00779575	0.00155114	31864	0.0234333	0.00576129	4.7635e-05	40646	0.0275719	0.00645791	1.96376e-05	40646	0.0164776	0.00634424	0.00940088	36243	0.0199066	0.0068778	0.00380199	36243	0.0282695	0.00652042	1.45806e-05	36022	0.0330426	0.00724838	5.16609e-06	36022	0.0231602	0.00453117	3.20749e-07	72377	0.0273341	0.0049787
Sleep duration	rs13282541	C	T	0.0243836	0.00509535	1.70932e-06	72510	0.0271415	0.00559633	1.23792e-06	72510	0.0290165	0.00812916	0.000358279	31864	0.0318508	0.00873584	0.000266789	31864	0.0202071	0.00647086	0.00179278	40646	0.0228939	0.00725341	0.001599	40646	0.0259054	0.00712611	0.000278061	36243	0.0303917	0.00772537	8.36938e-05	36243	0.0226726	0.00730234	0.00190527	36022	0.0237333	0.00811793	0.00346258	36022	0.0247073	0.00508424	1.17885e-06	72377	0.0274986	0.00558653
Sleep duration	rs2880370	A	T	0.0252477	0.00479206	1.37823e-07	72510	0.029111	0.00526314	3.19284e-08	72510	0.0356668	0.00766232	3.25551e-06	31864	0.0394673	0.00823407	1.64906e-06	31864	0.0170707	0.00607459	0.00495378	40646	0.0209656	0.00680909	0.0020779	40646	0.0220181	0.00670541	0.00102578	36243	0.0263125	0.00726928	0.000295362	36243	0.0275418	0.00686415	6.02246e-05	36022	0.0308958	0.00763066	5.15667e-05	36022	0.0251082	0.00478261	1.52617e-07	72377	0.0290227	0.00525501
Sleep duration	rs800165	C	T	0.0257801	0.00473756	5.29653e-08	72510	0.0287779	0.00520335	3.2014e-08	72510	0.0252669	0.00756772	0.00084246	31864	0.0268661	0.0081326	0.00095591	31864	0.0264112	0.00601049	1.11473e-05	40646	0.0304972	0.00673728	6.01009e-06	40646	0.0298912	0.00660641	6.07093e-06	36243	0.034156	0.00716196	1.85781e-06	36243	0.0215823	0.00681142	0.00153328	36022	0.0234018	0.00757212	0.00199959	36022	0.0253993	0.0047277	7.79128e-08	72377	0.0284213	0.00519474
Sleep duration	rs10138240	G	C	0.0231971	0.00448849	2.37059e-07	72510	0.0268625	0.00492972	5.07907e-08	72510	0.0271339	0.00715465	0.000149428	31864	0.0305339	0.00768851	7.16192e-05	31864	0.020204	0.00570445	0.00039786	40646	0.0240799	0.0063942	0.00016619	40646	0.0320638	0.00626529	3.10892e-07	36243	0.0347686	0.00679237	3.09113e-07	36243	0.0151096	0.0064476	0.0191119	36022	0.0196854	0.00716741	0.0060261	36022	0.0240074	0.00447929	8.36429e-08	72377	0.0276131	0.00492173
Sleep efficiency	rs113851554	G	T	0.00653195	0.000822939	2.09502e-15	72510	0.0737471	0.0108339	1.00362e-11	72510	0.0102737	0.00132216	8.05876e-15	31864	0.111294	0.0164968	1.54122e-11	31864	0.0036014	0.00103944	0.000531285	40646	0.0443191	0.0143533	0.00201821	40646	0.00535914	0.00115278	3.34907e-06	36243	0.0618235	0.0151227	4.35827e-05	36243	0.00772298	0.00118056	6.15879e-11	36022	0.0858348	0.0155889	3.69285e-08	36022	0.00653509	0.000815777	1.15575e-15	72377	0.0736177	0.0107449
Sleep efficiency	rs62158169	T	C	0.00188831	0.000446517	2.35051e-05	72510	0.0275211	0.00587748	2.83968e-06	72510	0.00113547	0.000718119	0.11385	31864	0.0180296	0.00895781	0.0441516	31864	0.00250194	0.000563642	9.06695e-06	40646	0.0354258	0.0077828	5.33407e-06	40646	0.00147851	0.000627344	0.0184394	36243	0.0237231	0.00822894	0.00394277	36243	0.00235297	0.000638103	0.000226841	36022	0.031935	0.00842443	0.000150434	36022	0.00178665	0.000442714	5.45012e-05	72377	0.0261584	0.00583031
Sleep efficiency	rs17400325	T	C	0.00510831	0.0009118	2.12104e-08	72510	0.0671456	0.0120023	2.22194e-08	72510	0.00591838	0.00145294	4.64475e-05	31864	0.074265	0.0181243	4.18619e-05	31864	0.00448736	0.00115924	0.000108581	40646	0.0617591	0.016007	0.000114379	40646	0.00665279	0.00128271	2.15417e-07	36243	0.0895191	0.0168258	1.04176e-07	36243	0.00345157	0.00130156	0.00800805	36022	0.0431332	0.0171839	0.0120742	36022	0.00511218	0.000903978	1.56252e-08	72377	0.0670797	0.0119053
Sleep efficiency	rs13094687	G	A	0.0018054	0.000394981	4.8656e-06	72510	0.0256634	0.00519914	7.98846e-07	72510	0.00222861	0.000633455	0.000435124	31864	0.0299419	0.00790165	0.000151341	31864	0.001496	0.000499729	0.00275853	40646	0.0226103	0.00690022	0.00105095	40646	0.00150396	0.000556157	0.0068501	36243	0.0208748	0.00729536	0.00422037	36243	0.00216516	0.000563153	0.000120897	36022	0.0313789	0.00743468	2.44243e-05	36022	0.00188648	0.000391543	1.45252e-06	72377	0.0267246	0.00515642
Sleep efficiency	rs13080973	G	A	0.00219241	0.000455054	1.45362e-06	72510	0.0304347	0.00598992	3.76412e-07	72510	0.0028166	0.000726249	0.000105404	31864	0.0367992	0.00905923	4.87568e-05	31864	0.00166504	0.000577898	0.00396374	40646	0.0249603	0.00797959	0.00176114	40646	0.00156673	0.000642106	0.0146927	36243	0.0222489	0.00842278	0.00825718	36243	0.00282935	0.000647366	1.24276e-05	36022	0.0386696	0.00854665	6.07208e-06	36022	0.0021919	0.00045115	1.18547e-06	72377	0.0305366	0.00594146
Number of sleep episodes	rs12714404	T	G	0.121595	0.0206613	3.99368e-09	72510	0.0328381	0.00548412	2.13638e-09	72510	0.121034	0.0321345	0.000165871	31864	0.0328399	0.0085072	0.000113497	31864	0.121456	0.0269051	6.37231e-06	40646	0.032676	0.00715744	5.00174e-06	40646	0.0994136	0.0298235	0.000858771	36243	0.0265931	0.00789294	0.000754586	36243	0.140109	0.0286619	1.02131e-06	36022	0.0380726	0.00763133	6.09808e-07	36022	0.121162	0.0206631	4.54592e-09	72377	0.0327028	0.0054847
Number of sleep episodes	rs310727	T	C	0.0926982	0.0186522	6.71676e-07	72510	0.0246636	0.00495089	6.31874e-07	72510	0.0953459	0.0290024	0.00101183	31864	0.0252359	0.00767809	0.00101465	31864	0.0905776	0.0242938	0.000192942	40646	0.0242036	0.00646279	0.000180593	40646	0.0685427	0.0268133	0.0105834	36243	0.0178426	0.00709633	0.0119297	36243	0.118792	0.0259881	4.86964e-06	36022	0.0319662	0.00691948	3.85553e-06	36022	0.0946265	0.0186494	3.90545e-07	72377	0.0251617	0.00495022
Number of sleep episodes	rs55754932	C	A	0.1187	0.0207238	1.02201e-08	72510	0.0314823	0.00550075	1.04905e-08	72510	0.127717	0.0323155	7.76112e-05	31864	0.0337171	0.00855523	8.12797e-05	31864	0.11106	0.0269352	3.74357e-05	40646	0.0295698	0.00716547	3.68722e-05	40646	0.134132	0.0299217	7.39014e-06	36243	0.0352931	0.00791898	8.34509e-06	36243	0.0998184	0.0287397	0.00051491	36022	0.0267823	0.00765213	0.000465859	36022	0.118512	0.0207259	1.08182e-08	72377	0.0314488	0.00550141
Number of sleep episodes	rs9864672	T	C	0.105582	0.018612	1.41045e-08	72510	0.0280674	0.00494022	1.34105e-08	72510	0.0866777	0.0288806	0.0026909	31864	0.0226073	0.00764589	0.00311082	31864	0.120823	0.0242793	6.50501e-07	40646	0.0324631	0.00645891	5.02678e-07	40646	0.0892671	0.0267862	0.000861304	36243	0.0235833	0.00708914	0.000879735	36243	0.119494	0.0259059	3.98997e-06	36022	0.0319054	0.00689764	3.74907e-06	36022	0.10635	0.0186102	1.1039e-08	72377	0.0282643	0.00493981
Number of sleep episodes	rs4974697	T	A	0.0934973	0.0190885	9.69794e-07	72510	0.024798	0.0050667	9.88655e-07	72510	0.0877778	0.0296064	0.00303076	31864	0.0231408	0.007838	0.00315557	31864	0.0980545	0.0249124	8.29994e-05	40646	0.0261195	0.00662737	8.12225e-05	40646	0.118863	0.0275398	1.59282e-05	36243	0.0311948	0.00728861	1.87431e-05	36243	0.0660303	0.0264961	0.0127042	36022	0.0178647	0.00705475	0.011336	36022	0.0935282	0.0190843	9.56578e-07	72377	0.0248223	0.00506568
Number of sleep episodes	rs7377083	A	C	0.0880519	0.0188366	2.95195e-06	72510	0.0237073	0.00499982	2.12411e-06	72510	0.0819418	0.0291999	0.00501543	31864	0.0219233	0.00773036	0.00457106	31864	0.0929335	0.0245946	0.000157932	40646	0.025132	0.00654279	0.000122634	40646	0.105449	0.0271907	0.000105453	36243	0.0284419	0.00719614	7.75243e-05	36243	0.0678406	0.0261485	0.00947832	36022	0.0182243	0.00696221	0.00885869	36022	0.0844875	0.0188345	7.27608e-06	72377	0.0227431	0.00499936
Number of sleep episodes	rs749100	A	G	0.112032	0.0188169	2.63215e-09	72510	0.0296617	0.00499462	2.88552e-09	72510	0.11674	0.0290314	5.80449e-05	31864	0.0308269	0.00768578	6.06265e-05	31864	0.108608	0.0246632	1.06724e-05	40646	0.0288303	0.00656108	1.11495e-05	40646	0.128223	0.0270691	2.17846e-06	36243	0.0339228	0.00716401	2.19699e-06	36243	0.0993907	0.0261993	0.000148698	36022	0.0263352	0.00697577	0.000160106	36022	0.109394	0.0188168	6.13957e-09	72377	0.0289561	0.00499469
Number of sleep episodes	rs9341399	C	T	0.208232	0.0381419	4.79298e-08	72510	0.0554452	0.0101241	4.35068e-08	72510	0.211877	0.0596584	0.000383591	31864	0.0566419	0.0157939	0.000335884	31864	0.205672	0.0494537	3.20468e-05	40646	0.0545887	0.013156	3.34131e-05	40646	0.25194	0.0540146	3.10778e-06	36243	0.0664226	0.0142953	3.38879e-06	36243	0.164759	0.0539918	0.00227829	36022	0.0445386	0.0143757	0.00194856	36022	0.208472	0.0381415	4.62476e-08	72377	0.0554898	0.0101241
Number of sleep episodes	rs1889978	C	T	0.0956339	0.0186715	3.03213e-07	72510	0.0254615	0.00495601	2.79129e-07	72510	0.103779	0.0289961	0.000345346	31864	0.0276601	0.0076764	0.000314732	31864	0.0883681	0.0243433	0.000283688	40646	0.0234941	0.00647598	0.000286102	40646	0.103544	0.0269045	0.000119005	36243	0.0275317	0.00712042	0.000110563	36243	0.0869568	0.0259503	0.000806352	36022	0.0231923	0.00690947	0.000789916	36022	0.0955331	0.01867	3.11358e-07	72377	0.02544	0.00495571
Number of sleep episodes	rs2141277	A	G	0.0774887	0.0186501	3.25835e-05	72510	0.0205092	0.00495032	3.43177e-05	72510	0.112717	0.0289587	9.94825e-05	31864	0.029529	0.00766656	0.000117548	31864	0.0486025	0.0243185	0.0456604	40646	0.01309	0.00646936	0.0430404	40646	0.107397	0.0268138	6.20642e-05	36243	0.0287651	0.00709641	5.05683e-05	36243	0.0510359	0.0259767	0.0494588	36022	0.0131624	0.00691651	0.057043	36022	0.0773341	0.0186493	3.3762e-05	72377	0.0204777	0.00495022
Number of sleep episodes	rs10233848	G	A	0.117014	0.0204279	1.01933e-08	72510	0.0310478	0.00542223	1.03216e-08	72510	0.101844	0.0317419	0.00133561	31864	0.0265805	0.0084034	0.00156265	31864	0.129517	0.0266224	1.14903e-06	40646	0.0347116	0.00708223	9.56095e-07	40646	0.0895148	0.0294465	0.00236812	36243	0.023977	0.00779317	0.00209484	36243	0.149831	0.0283833	1.30745e-07	36022	0.0395416	0.00755732	1.68422e-07	36022	0.119708	0.020426	4.63341e-09	72377	0.0317563	0.00542182
Number of sleep episodes	rs1124116	A	G	0.10686	0.0209146	3.24144e-07	72510	0.0284848	0.00555141	2.88806e-07	72510	0.115464	0.032479	0.000378466	31864	0.0305827	0.0085985	0.000376024	31864	0.100343	0.0272671	0.000233534	40646	0.0268996	0.00725375	0.00020887	40646	0.0841081	0.0301416	0.00526648	36243	0.0220874	0.00797717	0.0056287	36243	0.12644	0.0290669	1.36529e-05	36022	0.0340604	0.00773924	1.08062e-05	36022	0.106288	0.0209112	3.7278e-07	72377	0.0283377	0.00555059
Number of sleep episodes	rs4755731	G	A	0.10159	0.0188182	6.74094e-08	72510	0.0271153	0.00499493	5.69944e-08	72510	0.104429	0.0291368	0.000338749	31864	0.0276796	0.00771367	0.00033323	31864	0.0998945	0.0245913	4.87074e-05	40646	0.0268202	0.00654193	4.14417e-05	40646	0.0985877	0.0271798	0.000286863	36243	0.026396	0.00719328	0.000243339	36243	0.106784	0.0260895	4.26792e-05	36022	0.0284014	0.00694652	4.34967e-05	36022	0.10365	0.0188172	3.63622e-08	72377	0.0276711	0.00499477
Number of sleep episodes	rs3751837	C	T	0.0989149	0.0225169	1.11995e-05	72510	0.0266045	0.00597667	8.54436e-06	72510	0.10038	0.0348612	0.00398679	31864	0.026985	0.00922911	0.00345921	31864	0.098588	0.0294261	0.000807799	40646	0.0265312	0.0078281	0.000701558	40646	0.0651375	0.0324518	0.0447348	36243	0.016708	0.0085886	0.0517383	36243	0.135688	0.0312867	1.44885e-05	36022	0.0372934	0.00833017	7.59656e-06	36022	0.100264	0.0225159	8.4787e-06	72377	0.0269701	0.00597652
Number of sleep episodes	rs8045740	G	T	0.170077	0.0280489	1.33789e-09	72510	0.0450522	0.00744509	1.4442e-09	72510	0.172395	0.0434627	7.30917e-05	31864	0.045549	0.0115063	7.55527e-05	31864	0.170507	0.036635	3.26263e-06	40646	0.045273	0.0097459	3.40579e-06	40646	0.128204	0.0404355	0.00152259	36243	0.0337566	0.0107015	0.00160974	36243	0.214347	0.0389732	3.82652e-08	36022	0.0569923	0.0103769	3.9959e-08	36022	0.166154	0.0280491	3.16214e-09	72377	0.0440084	0.00744527
Number of sleep episodes	rs11078917	A	C	0.11609	0.0207786	2.31868e-08	72510	0.0309568	0.00551529	1.99691e-08	72510	0.153342	0.0322056	1.93134e-06	31864	0.0408569	0.00852606	1.65871e-06	31864	0.0856336	0.0271313	0.00159918	40646	0.0228515	0.00721764	0.00154632	40646	0.0831558	0.030004	0.00558291	36243	0.0221193	0.00794074	0.00534662	36243	0.149782	0.0288324	2.05927e-07	36022	0.0400023	0.00767682	1.89075e-07	36022	0.115349	0.0207778	2.84167e-08	72377	0.0307648	0.00551518
Number of sleep episodes	rs11082030	T	C	0.0934238	0.0208683	7.58733e-06	72510	0.0247948	0.0055391	7.60543e-06	72510	0.10095	0.0323998	0.00183637	31864	0.0264477	0.00857756	0.0020485	31864	0.0887833	0.0272145	0.0011058	40646	0.0238386	0.00723975	0.000993021	40646	0.0855875	0.0300645	0.00441867	36243	0.0231179	0.00795673	0.0036695	36243	0.101975	0.0290211	0.000442246	36022	0.0267032	0.00772713	0.000549342	36022	0.0940906	0.0208632	6.4963e-06	72377	0.0249886	0.00553785
Number of sleep episodes	rs8098424	G	A	0.111137	0.0192208	7.40572e-09	72510	0.0298752	0.00510179	4.76637e-09	72510	0.116193	0.0296104	8.72478e-05	31864	0.0313951	0.00783898	6.216e-05	31864	0.107117	0.0252183	2.16541e-05	40646	0.0286676	0.00670872	1.93142e-05	40646	0.131951	0.0277251	1.95052e-06	36243	0.0352761	0.00733758	1.53369e-06	36243	0.0922079	0.0266934	0.000552299	36022	0.0249906	0.00710728	0.000438311	36022	0.112188	0.0192176	5.31305e-09	72377	0.0301416	0.00510102
Number of sleep episodes	rs76753486	T	C	0.133735	0.0337863	7.55643e-05	72510	0.035312	0.00896796	8.23855e-05	72510	0.120559	0.0521114	0.0207023	31864	0.0312353	0.013796	0.023576	31864	0.145236	0.0442915	0.00104229	40646	0.0388426	0.0117827	0.000979529	40646	0.137415	0.0486757	0.00475926	36243	0.0366663	0.0128823	0.00442621	36243	0.135017	0.0469794	0.00405583	36022	0.0352668	0.0125087	0.00481417	36022	0.132096	0.0337851	9.24204e-05	72377	0.0348943	0.00896782
Number of sleep episodes	rs429358	T	C	0.144977	0.0258329	2.00594e-08	72510	0.0383551	0.00685688	2.23125e-08	72510	0.14613	0.0400143	0.000260678	31864	0.0392599	0.0105933	0.000210832	31864	0.144865	0.0337459	1.76832e-05	40646	0.0378613	0.00897737	2.47655e-05	40646	0.0911871	0.0369071	0.0134889	36243	0.0237115	0.00976774	0.0152066	36243	0.202585	0.0362261	2.25797e-08	36022	0.0540188	0.00964547	2.15371e-08	36022	0.141081	0.0258349	4.75338e-08	72377	0.0372978	0.00685754
Number of sleep episodes	rs12479469	A	G	0.099368	0.0199742	6.5459e-07	72510	0.0265643	0.00530178	5.44313e-07	72510	0.0906751	0.0309071	0.0033508	31864	0.0245613	0.00818229	0.00268624	31864	0.106477	0.0261158	4.56834e-05	40646	0.0282147	0.00694751	4.89277e-05	40646	0.0916634	0.028836	0.00148022	36243	0.0243121	0.00763163	0.00144526	36243	0.107481	0.0277018	0.000104671	36022	0.0289344	0.00737576	8.76504e-05	36022	0.0987864	0.0199738	7.59987e-07	72377	0.0264259	0.00530176
Diurnal inactivity	rs17805200	C	T	0.0222343	0.00388039	1.00869e-08	72442	0.0355324	0.00557022	1.79332e-10	72442	0.026912	0.00629524	1.91716e-05	31834	0.0385296	0.00840713	4.60171e-06	31834	0.0183262	0.00485299	0.000159415	40608	0.0328379	0.00743404	1.00232e-05	40608	0.0190998	0.00531209	0.000324162	36194	0.0305716	0.00790167	0.000109468	36194	0.0244154	0.00566745	1.65166e-05	36003	0.0397581	0.00788052	4.55461e-07	36003	0.022465	0.0038463	5.22087e-09	72309	0.0362	0.00552807
Diurnal inactivity	rs7155227	T	G	0.0228646	0.00347809	4.93506e-11	72442	0.0327643	0.00499301	5.34376e-11	72442	0.0307336	0.00562434	4.67973e-08	31834	0.0378702	0.00751201	4.64938e-07	31834	0.0166589	0.00436117	0.000133748	40608	0.028709	0.00668077	1.73327e-05	40608	0.023161	0.0047415	1.04005e-06	36194	0.0339085	0.00705319	1.53408e-06	36194	0.0235645	0.0051008	3.85505e-06	36003	0.0328397	0.00709326	3.67473e-06	36003	0.0221612	0.00344748	1.29889e-10	72309	0.0316053	0.00495519
[truncated: 18 more columns]
