# Supplementary material for: Genetic studies of accelerometer-based sleep measures yield new insights into human sleep behaviour
Source: Nat Commun. 2019 Apr 5;10:1585. doi: 10.1038/s41467-019-09576-1 (PMC6451011; doi:10.1038/s41467-019-09576-1)
Supplement: Supplementary file 8 — Supplementary Data 5 [file 41467_2019_9576_MOESM8_ESM.xlsx]

## Sheet: Supp Data 5
Supplementary Data 5. Fine-mapped loci with at least one plausible variant (log10 Bayes' Factor > 2) with variant annotations from GTEx and Alamut. For the GTEx annotations, a gene was listed if there was significant evidence of enrichment of expression in a) at least one brain tissue or b) the meta-analysis of expression across all tissues. In the brain eQTL analysis, we report genes for which t…
		FINEMAP									GTEx Annotation		Alamut annotation
Phenotype	Phenotype locus no.	No. plausible variants	Variant	CHR	POS	Distance from index variant (bp)	prob	log10bf	P_BOLT_LMM	Gene Context	Brain eQTL Gene(s) (most significant tissue; r2 with eQTL gene lead variant)	All tissue meta-analysis eQTL Gene(s) (r2 with eQTL gene lead variant)	Variant Location	Coding Effect	Predicted Local Splice Effect
L5 timing	2	1	rs113851554	2	66750564	0	0.99853	4.91088	1.6e-35	[MEIS1]	No eQTL	No eQTL	intron	-	Cryptic Acceptor Strongly Activated
	6	1	rs12927162	16	52684916	0	0.381602	2.35883	3.3e-08	TOX3---[]---CHD9	No eQTL	No eQTL	intergenic	-	-
Sleep duration	2	1	rs113851554	2	66750564	0	0.70492	2.49225	2.3e-25	[MEIS1]	No eQTL	No eQTL	intron	-	Cryptic Acceptor Strongly Activated
	4	1	rs17400325	2	178565913	0	0.909401	3.60637	1.5e-08	[PDE11A]	No eQTL	No eQTL	exon	missense	-
	5	1	rs72828540	6	19102286	0	0.236024	2.11331	9.6e-14	RNF144B---[]---ID4	No eQTL	No eQTL	intergenic	-	-
	7	1	rs2975734	8	10090097	0	0.155791	2.08796	1.3e-08	[MSRA]	No eQTL	No eQTL	intron	-	-
Sleep midpoint	1	1	rs11892220	2	231691067	0	0.987208	3.78764	2.5e-08	CAB39-[]--ITM2C	No eQTL	No eQTL	intergenic	-	-
Sleep efficiency	1	1	rs113851554	2	66750564	0	0.999998	7.66623	4.5e-22	[MEIS1]	No eQTL	No eQTL	intron	-	Cryptic Acceptor Strongly Activated
	3	1	rs17400325	2	178565913	0	0.748675	2.87877	2.2e-10	[PDE11A]	No eQTL	No eQTL	exon	missense	-
	5	2	rs13080973	3	138596050	0	0.415057	2.27267	3.1e-08	PIK3CB---[]--FOXL2	No eQTL	FAIM (0.21)	intergenic	-	-
			rs17485052	3	138638081	42031	0.285953	2.02424	4.8e-08	PIK3CB---[]--FOXL2	No eQTL	No eQTL	intergenic	-	-
Number of sleep episodes	6	1	rs7377083	4	102708997	0	0.951604	2.91208	1.2e-09	FLJ20021---[]-BANK1	No eQTL	No eQTL	intergenic	-	-
	8	2	rs9341399	6	73773644	0	0.963441	3.8487	6.4e-12	[KCNQ5]	No eQTL	No eQTL	intron	-	-
			rs35823995	6	73419711	353933	0.817338	3.07862	1.1e-09	[KCNQ5]	No eQTL	No eQTL	intron	-	-
	10	2	rs6462892	7	39100859	1681	0.316738	2.23608	1.4e-08	[POU6F2]	No eQTL	No eQTL	intron	-	-
			rs2141277	7	39099178	0	0.302087	2.20629	1.4e-08	[POU6F2]	No eQTL	No eQTL	intron	-	-
	11	1	rs10233848	7	103122645	0	0.745294	2.62827	1.7e-11	[RELN]	No eQTL	LRRC17 (0.004) PMPCB (0.004)	intron	-	-
	12	1	rs1124116	10	99371147	0	0.598805	2.45576	2.1e-09	C10orf62--[]-MORN4	HOGA1 (Brain_Cerebellum; 0.73)	HOGA1 (0.03) MARVELD1 (0.21) ZFYVE27 (0.11)	intron	-	-
	14	1	rs3751837	16	3583173	0	0.718785	2.47953	3.6e-09	[CLUAP1]	CLUAP1 (0.56; Brain_Nucleus_accumbens_basal_ganglia) NLRC3 (0.56; Brain_Cerebellar_Hemisphere) SLX4 (0.85; Brain_Cerebellum)	CLUAP1 (1.00) NAA60 (0.05) NLRC3 (0.56) SLX4 (1.00) TRAP1 (0.07)	intron	-	-
	20	1	rs429358	19	45411941	0	0.862922	2.69917	3.6e-08	[APOE]	No eQTL	No eQTL	exon	missense	-
	21	1	rs12479469	20	61145196	0	0.696575	2.3192	4.1e-10	C20orf166-AS1-[]-C20orf166	No eQTL	C20orf166-AS1 (0.43)	intergenic	-	-
