# Supplementary material for: Genetic studies of accelerometer-based sleep measures yield new insights into human sleep behaviour
Source: Nat Commun. 2019 Apr 5;10:1585. doi: 10.1038/s41467-019-09576-1 (PMC6451011; doi:10.1038/s41467-019-09576-1)
Supplement: Supplementary file 9 — Supplementary Data 6 [file 41467_2019_9576_MOESM9_ESM.xlsx]

## Sheet: Supp Data 6
Supplementary Data 6. Results from Mendelian Randomization (MR) analyses of Restless Legs Syndrome exposure against multiple outcomes using 4 methods: 1) using Inverse-variance (IV) weighted MR, 2) Egger MR, 3) Weighted Median (WM) MR and 4) Penalised-weighted mean (PWM).
Outcome	IV BETA	IV SE	IV T-stat	IV P-value	Egger BETA	Egger SE	Egger T-stat	Egger P-value	Egger Intercept	Egger Intercept P value	WM BETA	WM SE	WM T-stat	WM P-value	PWM BETA	PWM SE	PWM T-stat	PWM P-value	N SNPs
L5 Timing (inverse-normalised)	0.144683	0.0139121	10.3998	2.78851e-09	0.179784	0.0251496	7.14858	1.17073e-06	-0.00615125	0.117176	0.13341	0.0158295	8.42796	3.51757e-17	0.117802	0.0188973	6.23378	4.55321e-10	20
L5 Timing (raw)	0.149037	0.0143938	10.3543	2.99526e-09	0.185717	0.0259822	7.14788	1.1723e-06	-0.00642777	0.113302	0.133579	0.0159251	8.38794	4.94735e-17	0.0815745	0.0274969	2.96668	0.00301038	20
M10 Timing (raw)	0.0357023	0.0110461	3.23212	0.00438642	0.0229758	0.0211237	1.08768	0.291087	0.00223037	0.486559	0.0432833	0.0149161	2.90178	0.00371046	0.0151668	0.0155787	0.97356	0.330275	20
M10 Timing (inverse-normalised)	0.027475	0.00932057	2.94778	0.00826229	0.0179082	0.0178752	1.00185	0.329696	0.00167665	0.535922	0.0321832	0.0118561	2.71448	0.00663793	0.0101898	0.0147511	0.69078	0.489704	20
Sleep Duration (inverse-normalised)	-0.0970689	0.0152272	6.37472	4.08957e-06	-0.161496	0.0234787	6.87841	1.96262e-06	0.0112901	0.00458924	-0.0937411	0.016464	5.69371	1.2431e-08	-0.0327827	0.0173962	1.88447	0.0595011	20
Sleep Duration (raw)	-0.0860308	0.0132742	6.48107	3.28232e-06	-0.140727	0.0207729	6.77456	2.40009e-06	0.00958458	0.00611717	-0.0801932	0.0135451	5.92047	3.21014e-09	-0.0191251	0.0171146	1.11747	0.263793	20
Sleep Duration Variability (inverse-normalise)	0.0318509	0.00852952	3.7342	0.00140574	0.0152258	0.0161046	0.945431	0.356958	0.002912	0.178665	0.0287358	0.011919	2.41092	0.0159123	0.0284288	0.0122222	2.326	0.0200186	20
Sleep Duration Variability (raw)	0.0143117	0.0050869	2.81345	0.0110936	0.00748443	0.00960446	0.779267	0.445948	0.00119588	0.283463	0.0112285	0.00674252	1.66533	0.0958473	0.0107257	0.00797355	1.34516	0.178574	20
Sleep midpoint (inverse-normalised)	0.0449026	0.01032	4.35105	0.000343976	0.0396987	0.0199619	1.98872	0.0621538	0.000911709	0.762092	0.0562744	0.0124294	4.52751	5.96837e-06	0.0293584	0.0149118	1.9688	0.0489764	20
Sleep midpoint (raw)	0.0226298	0.0051686	4.37831	0.000323279	0.0195457	0.00998725	1.95706	0.0660326	0.000540316	0.720034	0.0268813	0.00665331	4.04028	5.33864e-05	0.0161941	0.00884108	1.83168	0.0669987	20
Number of sleep episodes (inverse-normalised)	0.0205927	0.0140421	1.4665	0.15887	0.0634689	0.0244911	2.59151	0.0184252	-0.00751086	0.0537334	0.0147061	0.0183702	0.800541	0.423397	-0.0288377	0.0139768	2.06325	0.0390887	20
Number of sleep epiosdes (raw)	0.0743889	0.0513062	1.4499	0.163394	0.230539	0.0895516	2.57437	0.0191	-0.0273538	0.0546019	0.0622758	0.0673107	0.925199	0.354862	-0.103311	0.0546128	1.8917	0.0585308	20
Sleep Efficiency (inverse-normalised)	-0.0968515	0.0145014	6.67876	2.18978e-06	-0.131302	0.0264393	4.96614	9.99056e-05	0.00603636	0.141842	-0.0875288	0.0156773	5.58316	2.36184e-08	-0.0548177	0.0160862	3.40774	0.000655034	20
Sleep Efficiency (raw)	-0.00766529	0.00113022	6.78214	1.77577e-06	-0.0104475	0.00205071	5.09458	7.56888e-05	0.000487493	0.127069	-0.00627278	0.00125861	4.98388	6.23229e-07	-0.00151918	0.00193033	0.787002	0.43128	20
Diurnal Inactivity (raw)	-0.00502294	0.00627578	0.800369	0.433391	-0.029165	0.0107353	2.71673	0.0141398	0.00423002	0.0117454	-0.0138934	0.00797006	1.7432	0.0812987	0.0059056	0.0105216	0.561285	0.574603	20
Diurnal Inactivity (inverse-normalised)	-0.0106274	0.0103162	1.03017	0.315866	-0.0390087	0.0183835	2.12194	0.0479789	0.00497287	0.0853745	-0.0217417	0.0122894	1.76913	0.0768717	-0.014147	0.0121252	1.16674	0.243315	20
Chronotype (raw)	-0.0304463	0.00876498	3.47363	0.00254301	-0.0494827	0.0161232	3.06903	0.00661199	0.00334274	0.18059	-0.0331581	0.00790342	4.19541	2.72381e-05	-0.0194631	0.00937348	2.0764	0.037857	20
Self-report sleep duration (raw)	-0.0201243	0.00502784	4.00257	0.000761716	-0.0130506	0.00953602	1.36856	0.187977	-0.00124185	0.393053	-0.0214244	0.00578479	3.70358	0.000212579	-0.0217871	0.00627659	3.47118	0.000518181	20
Self-report sleep duration (inverse-normal)	-0.0183699	0.00492916	3.72679	0.00142968	-0.00959972	0.00922898	1.04017	0.312031	-0.00153968	0.276996	-0.0153746	0.00526886	2.91802	0.00352267	-0.0144251	0.00626225	2.3035	0.0212509	20
