# Supplementary material for: Genetic studies of accelerometer-based sleep measures yield new insights into human sleep behaviour
Source: Nat Commun. 2019 Apr 5;10:1585. doi: 10.1038/s41467-019-09576-1 (PMC6451011; doi:10.1038/s41467-019-09576-1)
Supplement: Supplementary file 10 — Supplementary Data 7 [file 41467_2019_9576_MOESM10_ESM.xlsx]

## Sheet: Supp Data 7
Supplementary Data 7. Genetic correlation results for the 8 accelerometer-derived sleep traits against 234 LD Hub phenotypes, ordered by P-value. P-values reaching Bonferroni significance (P<0.05/(8*234)) in bold.
	Trait 2
Trait 1	Name	PMID	Category	ethnicity	rg	se	z	p	h2_obs	h2_obs_se	h2_int	h2_int_se	gcov_int	gcov_int_se
L5 timing	Chronotype (self report)	27494321	sleeping	European	-0.8682	0.0451	-19.2413	1.6711e-82	0.1019	0.0057	1.013	0.0075	-0.0688	0.0053
M10 timing	Chronotype (self report)	27494321	sleeping	European	-0.8429	0.0548	-15.3949	1.7712e-53	0.1019	0.0057	1.013	0.0075	-0.0729	0.0051
Sleep midpoint	Chronotype (self report)	27494321	sleeping	European	-0.7863	0.0524	-14.997	7.6758e-51	0.1019	0.0057	1.013	0.0075	-0.0603	0.005
Sleep duration	Sleep duration (self report)	27494321	sleeping	European	0.4335	0.0487	8.8934	5.9266e-19	0.0559	0.0049	1.0183	0.0071	0.035	0.006
Sleep duration	Years of schooling 2016	27225129	education	European	-0.1736	0.0267	-6.4978	8.1503e-11	0.1269	0.0044	0.9265	0.0098	-0.0033	0.0055
Sleep efficiency	Sleep duration (self report)	27494321	sleeping	European	0.3368	0.055	6.1207	9.3186e-10	0.0559	0.0049	1.0183	0.0071	0.0321	0.0054
Diurnal inactivity duration	Body fat	26833246	anthropometric	Mixed	0.2857	0.0501	5.7069	1.1504e-08	0.1067	0.0082	0.9045	0.0063	0.0033	0.0056
Diurnal inactivity duration	Years of schooling 2016	27225129	education	European	-0.1708	0.0311	-5.4958	3.8895e-08	0.1269	0.0044	0.9265	0.0098	-0.0095	0.0055
M10 timing	Years of schooling 2016	27225129	education	European	0.2237	0.0412	5.4329	5.5453e-08	0.1269	0.0044	0.9265	0.0098	0.0124	0.006
Diurnal inactivity duration	Subjective well being	27089181	psychiatric	European	-0.2514	0.049	-5.1324	2.861e-07	0.0252	0.0021	1.0005	0.0071	-0.0056	0.0056
Sleep midpoint	Years of schooling 2016	27225129	education	European	0.1875	0.0366	5.1236	2.997e-07	0.1269	0.0044	0.9265	0.0098	0.0092	0.0052
Diurnal inactivity duration	Years of schooling (proxy cognitive performance)	25201988	education	European	-0.221	0.046	-4.8066	1.5349e-06	0.1068	0.0074	1.0267	0.009	0.0021	0.006
Sleep duration variation	Number of children ever born	27798627	reproductive	European	0.4332	0.0919	4.7156	2.4104e-06	0.0258	0.0018	0.9693	0.0071	-0.0043	0.005
Sleep efficiency	Obesity class 1	23563607	anthropometric	European	-0.1786	0.0383	-4.6609	3.1485e-06	0.2179	0.0116	1.0169	0.0109	-0.0018	0.0063
Sleep duration variation	Ever vs never smoked	20418890	smoking_behaviour	European	0.3973	0.0885	4.4901	7.118e-06	0.0754	0.0065	0.9965	0.0059	0.0093	0.0044
Diurnal inactivity duration	Years of schooling 2013	23722424	education	European	-0.2165	0.0491	-4.4114	1.0269e-05	0.0842	0.0063	1.0191	0.0089	9.5894e-05	0.0058
Diurnal inactivity duration	Fathers age at death	27015805	aging	European	-0.3076	0.0701	-4.3891	1.138e-05	0.0402	0.0069	1.0173	0.0069	-0.002	0.0046
Sleep efficiency	Body fat	26833246	anthropometric	Mixed	-0.2054	0.0468	-4.3873	1.1476e-05	0.1067	0.0082	0.9045	0.0063	0.0084	0.0045
M10 timing	Intelligence	28530673	cognitive	European	0.1976	0.0455	4.3417	1.4138e-05	0.1901	0.0104	1.0075	0.0078	0.009	0.0048
Diurnal inactivity duration	Hip circumference	25673412	anthropometric	European	0.1461	0.0339	4.3127	1.6126e-05	0.1271	0.0058	0.8608	0.008	0.0095	0.005
Sleep duration variation	Years of schooling 2013	23722424	education	European	-0.3268	0.0763	-4.2824	1.8492e-05	0.0842	0.0063	1.0191	0.0089	0.009	0.006
Diurnal inactivity duration	Waist circumference	25673412	anthropometric	European	0.1411	0.0329	4.2812	1.8589e-05	0.1211	0.0051	0.8451	0.0076	0.016	0.0049
Sleep efficiency	Body mass index	20935630	anthropometric	European	-0.1611	0.0383	-4.2044	2.6182e-05	0.1896	0.0096	1.0106	0.0106	-0.0005	0.0059
Sleep duration variation	Depressive symptoms	27089181	psychiatric	European	0.3791	0.0906	4.1862	2.8366e-05	0.0474	0.0037	1.0001	0.0072	0.0101	0.0053
Diurnal inactivity duration	Excessive daytime sleepiness	27992416	sleeping	European	0.2154	0.0522	4.1289	3.6454e-05	0.0541	0.0053	1.0024	0.007	0.0162	0.0046
Sleep duration variation	Years of schooling (proxy cognitive performance)	25201988	education	European	-0.3095	0.076	-4.0745	4.6105e-05	0.1068	0.0074	1.0267	0.009	0.0074	0.0064
Sleep midpoint	Years of schooling (proxy cognitive performance)	25201988	education	European	0.2419	0.0603	4.0126	6.0059e-05	0.1068	0.0074	1.0267	0.009	0.0079	0.0064
Diurnal inactivity duration	Obesity class 1	23563607	anthropometric	European	0.1548	0.039	3.9711	7.1541e-05	0.2179	0.0116	1.0169	0.0109	0.0097	0.007
Sleep efficiency	Insomnia	28604731	sleeping	European	-0.2415	0.0615	-3.9259	8.6399e-05	0.0481	0.0049	1.0018	0.0069	-0.0064	0.0048
Sleep efficiency	Waist circumference	25673412	anthropometric	European	-0.1495	0.0387	-3.8674	0.0001	0.1211	0.0051	0.8451	0.0076	0.0015	0.0055
Sleep midpoint	Age of first birth	27798627	reproductive	European	0.1858	0.0482	3.852	0.0001	0.0626	0.0035	0.9526	0.0078	-0.0002	0.0052
Diurnal inactivity duration	HDL cholesterol	20686565	lipids	European	-0.1701	0.0444	-3.8312	0.0001	0.1274	0.0232	1.0582	0.0494	-0.0057	0.0056
Sleep duration	Insomnia	28604731	sleeping	European	-0.2033	0.0546	-3.7223	0.0002	0.0481	0.0049	1.0018	0.0069	0.008	0.0052
Sleep duration variation	Age of first birth	27798627	reproductive	European	-0.357	0.0942	-3.7905	0.0002	0.0626	0.0035	0.9526	0.0078	0.006	0.0058
Sleep duration variation	Insomnia	28604731	sleeping	European	0.3448	0.0918	3.7549	0.0002	0.0481	0.0049	1.0018	0.0069	0.0003	0.0045
Sleep efficiency	Hip circumference	25673412	anthropometric	European	-0.1393	0.038	-3.665	0.0002	0.1271	0.0058	0.8608	0.008	0.0046	0.0055
Diurnal inactivity duration	Body mass index	20935630	anthropometric	European	0.1387	0.037	3.75	0.0002	0.1896	0.0096	1.0106	0.0106	0.0139	0.0066
Sleep duration	Autism spectrum disorder	0	psychiatric	European	-0.2128	0.0593	-3.5893	0.0003	0.4579	0.0519	0.9646	0.0066	0.0082	0.0054
Sleep duration	College completion	23722424	education	European	-0.1527	0.0421	-3.6237	0.0003	0.0793	0.0056	1.021	0.0086	0.0002	0.0059
Sleep duration variation	College completion	23722424	education	European	-0.3071	0.0839	-3.6588	0.0003	0.0793	0.0056	1.021	0.0086	0.005	0.0058
Sleep midpoint	College completion	23722424	education	European	0.2176	0.0595	3.6605	0.0003	0.0793	0.0056	1.021	0.0086	0.0107	0.0057
Sleep midpoint	Intelligence	28530673	cognitive	European	0.1826	0.0501	3.6479	0.0003	0.1901	0.0104	1.0075	0.0079	0.008	0.0047
Sleep duration variation	Waist circumference	25673412	anthropometric	European	0.2625	0.0742	3.5364	0.0004	0.1211	0.0051	0.8451	0.0076	-0.0018	0.0052
Sleep efficiency	Insomnia	27992416	sleeping	European	-0.1883	0.0536	-3.5108	0.0004	0.1334	0.0116	1.0025	0.0078	-0.0093	0.005
Sleep duration variation	Waist-to-hip ratio	25673412	anthropometric	European	0.2439	0.07	3.4852	0.0005	0.1129	0.0069	0.9214	0.0089	0.0037	0.0048
Sleep midpoint	Years of schooling 2013	23722424	education	European	0.2195	0.0633	3.4674	0.0005	0.0842	0.0063	1.0191	0.0089	0.0065	0.0061
Diurnal inactivity duration	Overweight	23563607	anthropometric	European	0.1347	0.0389	3.462	0.0005	0.1095	0.0065	1.0248	0.0096	0.0159	0.0063
Diurnal inactivity duration	Age of first birth	27798627	reproductive	European	-0.1426	0.0415	-3.4357	0.0006	0.0626	0.0035	0.9526	0.0078	-0.015	0.0055
Sleep efficiency	Overweight	23563607	anthropometric	European	-0.1415	0.0416	-3.398	0.0007	0.1095	0.0065	1.0248	0.0096	-0.0052	0.0061
Sleep duration variation	Years of schooling 2016	27225129	education	European	-0.1968	0.0587	-3.3538	0.0008	0.1269	0.0044	0.9265	0.0098	-0.0017	0.0056
Sleep efficiency	Waist-to-hip ratio	25673412	anthropometric	European	-0.1242	0.0372	-3.3408	0.0008	0.1129	0.0069	0.9214	0.0089	0.0018	0.0051
Diurnal inactivity duration	Neuroticism	27089181	personality	European	0.1531	0.0458	3.3403	0.0008	0.0892	0.0075	0.9901	0.0118	0.0137	0.0064
Sleep duration variation	Obesity class 1	23563607	anthropometric	European	0.2715	0.0816	3.3286	0.0009	0.2179	0.0116	1.0169	0.0109	-0.0063	0.0057
Diurnal inactivity duration	Depressive symptoms	27089181	psychiatric	European	0.176	0.0531	3.3123	0.0009	0.0474	0.0037	1.0001	0.0072	0.028	0.0054
Sleep duration	Childhood IQ	23358156	education	European	-0.2514	0.0767	-3.2786	0.001	0.2729	0.045	1.0024	0.0093	0.0044	0.0072
M10 timing	Years of schooling (proxy cognitive performance)	25201988	education	European	0.2056	0.0625	3.2883	0.001	0.1068	0.0074	1.0267	0.009	0.0144	0.0071
Sleep efficiency	Obesity class 3	23563607	anthropometric	European	-0.1983	0.061	-3.2527	0.0011	0.1225	0.0143	0.9796	0.0092	0.0027	0.0065
M10 timing	Schizophrenia	25056061	psychiatric	Mixed	0.144	0.044	3.2731	0.0011	0.4605	0.0193	1.0507	0.013	0.0052	0.0071
Diurnal inactivity duration	Coronary artery disease	26343387	cardiometabolic	Mixed	0.1211	0.037	3.2762	0.0011	0.0796	0.0058	1.0435	0.0092	0.0104	0.0048
M10 timing	Age of first birth	27798627	reproductive	European	0.1678	0.0522	3.2127	0.0013	0.0626	0.0035	0.9526	0.0078	0.0082	0.0056
Sleep duration	Years of schooling (proxy cognitive performance)	25201988	education	European	-0.137	0.0428	-3.2017	0.0014	0.1068	0.0074	1.0267	0.009	-0.0036	0.0062
Diurnal inactivity duration	College completion	23722424	education	European	-0.1598	0.05	-3.1978	0.0014	0.0793	0.0056	1.021	0.0086	-0.0065	0.0062
Sleep duration	Sitting height ratio	25865494	anthropometric	European	0.1839	0.0578	3.1811	0.0015	0.2244	0.0282	0.9788	0.0075	-0.0065	0.0056
Sleep midpoint	Neo-openness to experience	21173776	personality	European	0.4033	0.1282	3.1449	0.0017	0.1067	0.0273	0.9917	0.0066	-0.0067	0.0052
Diurnal inactivity duration	Leptin_not_adjBMI	26833098	hormone	European	0.2259	0.0719	3.144	0.0017	0.0985	0.0161	0.9945	0.0065	0.0038	0.005
M10 timing	Neo-openness to experience	21173776	personality	European	0.4351	0.1397	3.1147	0.0018	0.1067	0.0273	0.9917	0.0066	-0.0022	0.0055
M10 timing	College completion	23722424	education	European	0.1924	0.0617	3.1157	0.0018	0.0793	0.0056	1.021	0.0086	0.0155	0.0062
Diurnal inactivity duration	Lung cancer (all)	24880342	cancer	European	0.2293	0.0737	3.1133	0.0018	0.126	0.0295	1.0084	0.0081	-0.0079	0.0053
Diurnal inactivity duration	Mothers age at death	27015805	aging	European	-0.241	0.0772	-3.12	0.0018	0.0355	0.0076	1.0134	0.0072	-0.0027	0.0043
Sleep duration	Years of schooling 2013	23722424	education	European	-0.1373	0.0443	-3.0993	0.0019	0.0842	0.0063	1.0191	0.0089	-0.0027	0.0063
M10 timing	Bipolar disorder	21926972	psychiatric	European	0.1864	0.0603	3.0899	0.002	0.434	0.0369	1.0222	0.0073	0.0033	0.0048
Sleep midpoint	Eczema	26482879	autoimmune	Mixed	-0.2997	0.0975	-3.0744	0.0021	0.0679	0.0151	1.0238	0.0072	0.0129	0.0046
Sleep duration	Insomnia	27992416	sleeping	European	-0.156	0.0511	-3.0506	0.0023	0.1334	0.0116	1.0025	0.0078	0.0053	0.0056
Diurnal inactivity duration	Former vs Current smoker	20418890	smoking_behaviour	European	-0.2142	0.0705	-3.0392	0.0024	0.0631	0.0102	1.0006	0.0064	0.0011	0.0047
Sleep midpoint	Glutamine	27005778	metabolites	European	-0.4072	0.1353	-3.0093	0.0026	0.0637	0.0209	1.0178	0.0077	0.0139	0.0045
Sleep efficiency	Chronotype (self report)	27494321	sleeping	European	0.1354	0.0451	3.0011	0.0027	0.1019	0.0057	1.013	0.0075	0.0091	0.0054
L5 timing	Neo-openness to experience	21173776	personality	European	0.3605	0.1208	2.985	0.0028	0.1067	0.0273	0.9917	0.0066	-0.0046	0.0055
Diurnal inactivity duration	Childhood IQ	23358156	education	European	-0.2446	0.0821	-2.9802	0.0029	0.2729	0.045	1.0024	0.0093	0.013	0.0071
Sleep duration variation	Triglycerides	20686565	lipids	European	0.2411	0.0811	2.9728	0.003	0.1679	0.0289	0.9685	0.0162	-0.0081	0.0062
Diurnal inactivity duration	Triglycerides	20686565	lipids	European	0.1229	0.0413	2.9716	0.003	0.1679	0.0289	0.9685	0.0162	0.0108	0.0057
Sleep duration variation	Insomnia	27992416	sleeping	European	0.2856	0.0969	2.9482	0.0032	0.1334	0.0116	1.0025	0.0078	-0.0009	0.0053
Sleep duration variation	Hip circumference	25673412	anthropometric	European	0.1904	0.0648	2.9355	0.0033	0.1271	0.0058	0.8608	0.008	-0.0038	0.0049
Number of sleep episodes	Obesity class 3	23563607	anthropometric	European	0.1541	0.0525	2.9348	0.0033	0.1225	0.0143	0.9796	0.0092	-0.0151	0.0066
M10 timing	PGC cross-disorder analysis	23453885	psychiatric	European	0.1759	0.0599	2.9383	0.0033	0.1737	0.0132	1.0121	0.0114	0.0127	0.0065
Diurnal inactivity duration	Squamous cell lung cancer	27488534	cancer	European	0.2954	0.1004	2.942	0.0033	0.0388	0.012	1.0102	0.0063	-0.0052	0.0053
Diurnal inactivity duration	Lung cancer	27488534	cancer	European	0.1882	0.0645	2.9171	0.0035	0.3112	0.065	1.0152	0.007	-0.0027	0.0052
Diurnal inactivity duration	Neuroticism	24828478	personality	European	0.2673	0.0919	2.9097	0.0036	0.0148	0.0033	1.0081	0.0062	-0.0063	0.0052
Sleep efficiency	Excessive daytime sleepiness	27992416	sleeping	European	-0.1578	0.0547	-2.8832	0.0039	0.0541	0.0053	1.0024	0.007	-0.0264	0.0047
Sleep duration	Obesity class 3	23563607	anthropometric	European	-0.1688	0.0586	-2.8784	0.004	0.1225	0.0143	0.9796	0.0092	0.0078	0.0065
Sleep efficiency	Schizophrenia	25056061	psychiatric	Mixed	-0.1037	0.036	-2.8816	0.004	0.4605	0.0193	1.0507	0.013	-0.0169	0.007
Sleep duration	Leptin_adjBMI	26833098	hormone	European	0.2181	0.0763	2.858	0.0043	0.0939	0.0174	1.004	0.0071	-0.0077	0.0059
M10 timing	Years of schooling 2013	23722424	education	European	0.1798	0.0629	2.8584	0.0043	0.0842	0.0063	1.0191	0.0089	0.014	0.0061
Number of sleep episodes	Years of schooling 2016	27225129	education	European	-0.078	0.0274	-2.8403	0.0045	0.1269	0.0044	0.9265	0.0098	-0.0009	0.0058
Sleep duration variation	Obesity class 3	23563607	anthropometric	European	0.2963	0.1047	2.8295	0.0047	0.1225	0.0143	0.9796	0.0092	-0.0061	0.0057
Number of sleep episodes	Years of schooling (proxy cognitive performance)	25201988	education	European	-0.1083	0.0385	-2.8153	0.0049	0.1068	0.0074	1.0267	0.009	0.0116	0.0063
Sleep efficiency	Subjective well being	27089181	psychiatric	European	0.1648	0.0589	2.7974	0.0052	0.0252	0.0021	1.0005	0.0071	0.0026	0.0054
Sleep efficiency	Urate	23263486	other	European	-0.1039	0.0376	-2.7624	0.0057	0.1761	0.0584	0.9536	0.0489	0.0065	0.0057
Diurnal inactivity duration	Fasting insulin main effect	22581228	glycemic	European	0.1786	0.0649	2.7518	0.0059	0.0698	0.01	1.0158	0.0069	0.0102	0.0047
L5 timing	Creatinine	27005778	metabolites	European	-0.2287	0.0839	-2.7271	0.0064	0.1132	0.0247	1.0127	0.0074	0.0102	0.0047
Diurnal inactivity duration	Lung cancer (squamous cell)	24880342	cancer	European	0.341	0.1261	2.7047	0.0068	0.0503	0.0196	1.0065	0.0067	-0.0072	0.0054
Number of sleep episodes	Fathers age at death	27015805	aging	European	-0.1819	0.0674	-2.7002	0.0069	0.0402	0.0069	1.0173	0.0069	-0.0037	0.0051
L5 timing	Adiponectin	22479202	cardiometabolic	Mixed	-0.2316	0.0858	-2.6992	0.007	0.1206	0.0255	1.0216	0.0123	0.0056	0.0053
Sleep duration	Intelligence	28530673	cognitive	European	-0.1019	0.0379	-2.6862	0.0072	0.1901	0.0104	1.0075	0.0078	-0.0028	0.0057
Diurnal inactivity duration	Ever vs never smoked	20418890	smoking_behaviour	European	0.16	0.0598	2.6767	0.0074	0.0754	0.0065	0.9965	0.0059	0.0033	0.005
Sleep duration variation	Ulcerative colitis	26192919	autoimmune	European	-0.2704	0.1021	-2.649	0.0081	0.2592	0.0318	1.0461	0.0094	0.0079	0.0052
Sleep duration variation	Forced Vital capacity(FVC)	26635082	lung_function	European	-0.2723	0.103	-2.6437	0.0082	0.147	0.0148	0.9853	0.0065	0.0061	0.0048
Number of sleep episodes	Insomnia	27992416	sleeping	European	0.1208	0.0457	2.645	0.0082	0.1334	0.0116	1.0025	0.0078	0.0075	0.0051
Sleep duration variation	Major depressive disorder	22472876	psychiatric	European	0.3115	0.1187	2.6247	0.0087	0.1725	0.0254	1.0043	0.0059	0.0023	0.0049
Diurnal inactivity duration	Obesity class 2	23563607	anthropometric	European	0.1181	0.0453	2.6078	0.0091	0.1845	0.0124	1.0019	0.0099	0.0117	0.0069
Sleep efficiency	HOMA-IR	20081858	glycemic	European	-0.2096	0.0805	-2.6045	0.0092	0.068	0.0124	1.0035	0.0065	0.004	0.0047
Number of sleep episodes	Body fat	26833246	anthropometric	Mixed	0.1107	0.0426	2.5998	0.0093	0.1067	0.0082	0.9045	0.0063	-0.0037	0.0058
Sleep duration variation	Inflammatory Bowel Disease (Euro)	26192919	autoimmune	European	-0.1941	0.0751	-2.5846	0.0097	0.3358	0.0338	1.0517	0.0098	0.0005	0.0052
Diurnal inactivity duration	Acetate	27005778	metabolites	European	-0.2731	0.106	-2.577	0.01	0.0545	0.0196	1.0018	0.0069	0.006	0.0044
Diurnal inactivity duration	Parents age at death	27015805	aging	European	-0.2186	0.0853	-2.5633	0.0104	0.029	0.0069	1.016	0.0063	-0.0059	0.0047
Sleep efficiency	Obesity class 2	23563607	anthropometric	European	-0.1252	0.049	-2.5548	0.0106	0.1845	0.0124	1.0019	0.0099	-0.0099	0.0067
Sleep duration variation	Schizophrenia	25056061	psychiatric	Mixed	0.1606	0.0631	2.5433	0.011	0.4605	0.0193	1.0507	0.013	0.0177	0.0071
Sleep duration	Bipolar disorder	21926972	psychiatric	European	-0.1312	0.0517	-2.5383	0.0111	0.434	0.0369	1.0222	0.0073	0.004	0.0057
Diurnal inactivity duration	Leptin_adjBMI	26833098	hormone	European	0.1653	0.0651	2.5392	0.0111	0.0939	0.0174	1.004	0.0071	-0.0004	0.0049
Sleep efficiency	Fasting insulin main effect	22581228	glycemic	European	-0.186	0.0734	-2.5333	0.0113	0.0698	0.01	1.0158	0.0069	0.0088	0.0049
Sleep duration variation	Subjective well being	27089181	psychiatric	European	-0.2435	0.0966	-2.5199	0.0117	0.0252	0.0021	1.0005	0.0071	-0.0022	0.0055
M10 timing	Femoral neck bone mineral density	22504420	bone	Mixed	-0.1346	0.0534	-2.5222	0.0117	0.3021	0.0251	0.9808	0.0085	0.0046	0.005
Sleep duration variation	Obesity class 2	23563607	anthropometric	European	0.2126	0.0847	2.5105	0.0121	0.1845	0.0124	1.0019	0.0099	-0.001	0.0059
Diurnal inactivity duration	Neo-conscientiousness	21173776	personality	European	-0.2763	0.111	-2.4901	0.0128	0.0731	0.0296	1.0002	0.0067	0.0091	0.0052
Sleep duration	Obesity class 1	23563607	anthropometric	European	-0.0913	0.0368	-2.4796	0.0132	0.2179	0.0116	1.0169	0.0109	0.0061	0.0069
Sleep duration	Waist-to-hip ratio	25673412	anthropometric	European	-0.0805	0.0326	-2.4719	0.0134	0.1129	0.0069	0.9214	0.0089	0.0087	0.0055
Number of sleep episodes	Years of schooling 2013	23722424	education	European	-0.0984	0.04	-2.4601	0.0139	0.0842	0.0063	1.0191	0.0089	0.0097	0.006
Sleep duration	Body mass index	20935630	anthropometric	European	-0.0864	0.0353	-2.4509	0.0142	0.1896	0.0096	1.0106	0.0106	0.0095	0.0063
Number of sleep episodes	Insomnia	28604731	sleeping	European	0.1234	0.0505	2.4437	0.0145	0.0481	0.0049	1.0018	0.0069	0.0087	0.0055
Diurnal inactivity duration	Ratio of bisallylic groups to double bonds	27005778	metabolites	European	-0.1405	0.0576	-2.4418	0.0146	0.2945	0.1071	0.9779	0.009	0.0006	0.0044
Diurnal inactivity duration	Glycoprotein acetyls; mainly a1-acid glycoprotein	27005778	metabolites	European	0.2218	0.0913	2.4293	0.0151	0.0984	0.0292	0.9862	0.0063	-0.003	0.0047
Diurnal inactivity duration	Intelligence	28530673	cognitive	European	-0.0954	0.0394	-2.4254	0.0153	0.1901	0.0104	1.0075	0.0079	0.0045	0.0052
Number of sleep episodes	Intelligence	28530673	cognitive	European	-0.0841	0.0348	-2.4151	0.0157	0.1901	0.0104	1.0075	0.0079	-0.0052	0.005
Sleep duration variation	Neuroticism	24828478	personality	European	0.3428	0.1421	2.4119	0.0159	0.0148	0.0033	1.0081	0.0062	-0.0064	0.0046
Sleep midpoint	Phospholipids in large HDL	27005778	metabolites	European	-0.2534	0.1055	-2.4008	0.0164	0.1286	0.0302	0.9978	0.014	0.0124	0.0049
Sleep midpoint	Transferrin	25352340	metal	European	0.2315	0.0965	2.3999	0.0164	0.1616	0.0759	1.0624	0.024	-0.0143	0.0063
Sleep duration variation	Forced expiratory volume in 1 second (FEV1)/Forced Vital capacity(FVC)	21946350	lung_function	European	0.2227	0.0929	2.3963	0.0166	0.1231	0.0135	0.9289	0.0079	-0.0086	0.0049
Sleep efficiency	Glycoprotein acetyls; mainly a1-acid glycoprotein	27005778	metabolites	European	-0.2146	0.0904	-2.3748	0.0176	0.0984	0.0292	0.9862	0.0063	0.0095	0.0047
Sleep duration variation	Sleep duration (self report)	27494321	sleeping	European	-0.2313	0.0975	-2.3727	0.0177	0.0559	0.0049	1.0183	0.0071	-0.0053	0.005
Sleep duration variation	Primary sclerosing cholangitis	27992413	autoimmune	Mixed	-0.3666	0.1545	-2.3725	0.0177	0.3937	0.157	0.9942	0.0154	0.0179	0.0053
Sleep duration variation	Neuroticism	27089181	personality	European	0.2288	0.0969	2.3618	0.0182	0.0892	0.0075	0.9901	0.0118	-4.0777e-05	0.0069
Number of sleep episodes	Celiac disease	20190752	autoimmune	European	-0.1376	0.0586	-2.3489	0.0188	0.3149	0.0493	1.0636	0.0108	0.0078	0.0072
Diurnal inactivity duration	Insomnia	27992416	sleeping	European	0.114	0.0488	2.3352	0.0195	0.1334	0.0116	1.0025	0.0078	0.0126	0.0045
Number of sleep episodes	Inflammatory Bowel Disease (Euro)	26192919	autoimmune	European	0.0727	0.0314	2.3178	0.0205	0.3358	0.0338	1.0517	0.0098	-0.0055	0.0048
Diurnal inactivity duration	Urate	23263486	other	European	0.0865	0.0373	2.3174	0.0205	0.1761	0.0584	0.9536	0.0489	0.0114	0.0054
L5 timing	Glutamine	27005778	metabolites	European	-0.2833	0.1225	-2.3118	0.0208	0.0637	0.0209	1.0178	0.0077	0.0118	0.0048
Sleep midpoint	Bipolar disorder	21926972	psychiatric	European	0.1485	0.0643	2.3108	0.0208	0.434	0.0369	1.0222	0.0073	0.0023	0.0049
Diurnal inactivity duration	Serum creatinine (non-diabetes)	26831199	kidney	Mixed	-0.091	0.0396	-2.3004	0.0214	0.1153	0.0106	0.9781	0.0132	0.0012	0.0054
Diurnal inactivity duration	Serum creatinine	26831199	kidney	Mixed	-0.0892	0.0388	-2.3013	0.0214	0.108	0.0094	0.9746	0.0131	0.0019	0.0054
Number of sleep episodes	Body mass index	20935630	anthropometric	European	0.0698	0.0304	2.2969	0.0216	0.1896	0.0096	1.0106	0.0106	-0.0016	0.0055
Sleep midpoint	Concentration of large HDL particles	27005778	metabolites	European	-0.2358	0.1029	-2.2912	0.0219	0.1343	0.0302	0.9988	0.0151	0.0119	0.0049
Sleep efficiency	Squamous cell lung cancer	27488534	cancer	European	-0.2086	0.0918	-2.2725	0.0231	0.0388	0.012	1.0102	0.0063	0.0036	0.0043
Sleep midpoint	Total lipids in large HDL	27005778	metabolites	European	-0.2376	0.1047	-2.2686	0.0233	0.1325	0.0306	0.9999	0.0148	0.0117	0.0049
Sleep duration	Serum creatinine (non-diabetes)	26831199	kidney	Mixed	-0.1031	0.0456	-2.26	0.0238	0.1153	0.0106	0.9781	0.0132	0.0005	0.0064
M10 timing	Neo-conscientiousness	21173776	personality	European	-0.3442	0.1524	-2.2594	0.0239	0.0731	0.0296	1.0002	0.0067	0.0041	0.005
M10 timing	Femoral Neck bone mineral density	26367794	bone	Mixed	-0.1446	0.064	-2.2578	0.024	0.127	0.0145	0.9743	0.0079	0.0107	0.0047
Sleep duration variation	Age of smoking initiation	20418890	smoking_behaviour	European	-0.4697	0.2094	-2.2431	0.0249	0.062	0.0185	0.9991	0.0062	0.0102	0.0048
Sleep duration variation	Urate	23263486	other	European	0.1615	0.0721	2.2405	0.0251	0.1761	0.0584	0.9536	0.0489	-0.0045	0.0051
Sleep duration variation	Glycoprotein acetyls; mainly a1-acid glycoprotein	27005778	metabolites	European	0.3584	0.1602	2.2375	0.0253	0.0984	0.0292	0.9862	0.0063	-0.0073	0.0046
Diurnal inactivity duration	Chronotype	27494321	sleeping	European	-0.0963	0.0431	-2.2347	0.0254	0.1019	0.0057	1.013	0.0075	-0.001	0.0052
Sleep duration variation	Forced expiratory volume in 1 second (FEV1)/Forced Vital capacity(FVC)	28166213	lung_function	European	0.1704	0.0763	2.2337	0.0255	0.2614	0.0206	0.9705	0.0083	-0.0077	0.0049
L5 timing	HbA1C	20858683	glycemic	European	-0.1893	0.0848	-2.2333	0.0255	0.0653	0.0115	0.9989	0.007	0.007	0.0046
Sleep duration variation	Body fat	26833246	anthropometric	Mixed	0.241	0.1081	2.2291	0.0258	0.1067	0.0082	0.9045	0.0063	0.0048	0.005
Sleep efficiency	Depressive symptoms	27089181	psychiatric	European	-0.1202	0.0539	-2.2284	0.0259	0.0474	0.0037	1.0001	0.0072	-0.0102	0.0058
Number of sleep episodes	Total cholesterol in large LDL	27005778	metabolites	European	-0.2218	0.1	-2.2174	0.0266	0.0663	0.0464	1.0145	0.0223	0.0063	0.0059
M10 timing	Attention deficit hyperactivity disorder	20732625	psychiatric	European	0.3083	0.1391	2.2161	0.0267	0.2584	0.0906	1.0045	0.0062	-0.0023	0.0046
Sleep duration	Age at Menopause	26414677	reproductive	European	0.0909	0.0411	2.2094	0.0271	0.1359	0.0158	0.9893	0.0138	-0.0121	0.005
Sleep midpoint	PGC cross-disorder analysis	23453885	psychiatric	European	0.1173	0.0534	2.1981	0.0279	0.1737	0.0132	1.0121	0.0114	0.0143	0.0068
M10 timing	HbA1C	20858683	glycemic	European	-0.1878	0.0856	-2.1948	0.0282	0.0653	0.0115	0.9989	0.007	0.0036	0.0046
Sleep duration variation	Excessive daytime sleepiness	27992416	sleeping	European	0.1999	0.0916	2.182	0.0291	0.0541	0.0053	1.0024	0.007	0.0041	0.0044
L5 timing	Transferrin	25352340	metal	European	0.1908	0.0876	2.1782	0.0294	0.1616	0.0759	1.0624	0.024	-0.0069	0.0061
Diurnal inactivity duration	Obesity class 3	23563607	anthropometric	European	0.133	0.0611	2.1776	0.0294	0.1225	0.0143	0.9796	0.0092	0.0041	0.0058
Sleep duration	Parents age at death	27015805	aging	European	-0.1741	0.08	-2.1763	0.0295	0.029	0.0069	1.016	0.0063	0.0066	0.0047
Sleep midpoint	Adiponectin	22479202	cardiometabolic	Mixed	-0.2076	0.0956	-2.1721	0.0298	0.1206	0.0255	1.0216	0.0123	0.0013	0.0053
Sleep midpoint	Creatinine	27005778	metabolites	European	-0.1978	0.0912	-2.1681	0.0302	0.1132	0.0247	1.0127	0.0074	0.0067	0.0048
Diurnal inactivity duration	Bipolar disorder	21926972	psychiatric	European	-0.1086	0.0502	-2.1649	0.0304	0.434	0.0369	1.0222	0.0073	0.005	0.0051
Sleep duration variation	HDL cholesterol	20686565	lipids	European	-0.1644	0.076	-2.164	0.0305	0.1274	0.0232	1.0582	0.0494	0.0015	0.0056
Diurnal inactivity duration	Chronic Kidney Disease	26831199	kidney	Mixed	0.2033	0.094	2.1634	0.0305	0.0181	0.0059	1.0165	0.0088	-0.0025	0.0053
Sleep duration	Asthma	17611496	autoimmune	European	-0.1675	0.0777	-2.1562	0.0311	0.1109	0.0269	1.0147	0.0083	0.0104	0.0059
Sleep duration variation	Fasting insulin main effect	22581228	glycemic	European	0.2395	0.1111	2.1549	0.0312	0.0698	0.01	1.0158	0.0069	-0.0002	0.0049
Sleep efficiency	Ever vs never smoked	20418890	smoking_behaviour	European	-0.107	0.0497	-2.1519	0.0314	0.0754	0.0065	0.9965	0.0059	-0.0089	0.0044
Number of sleep episodes	Sleep duration (self report)	27494321	sleeping	European	0.1101	0.0514	2.1407	0.0323	0.0559	0.0049	1.0183	0.0071	0.0116	0.0053
Sleep midpoint	Free cholesterol in large HDL	27005778	metabolites	European	-0.2218	0.1039	-2.1351	0.0328	0.108	0.028	1.0074	0.014	0.0088	0.0048
L5 timing	Rheumatoid Arthritis	24390342	autoimmune	European	-0.1204	0.0566	-2.1274	0.0334	0.1617	0.0288	1.0208	0.0159	0.0066	0.0051
Sleep duration variation	HOMA-IR	20081858	glycemic	European	0.3328	0.1567	2.1233	0.0337	0.068	0.0124	1.0035	0.0065	-0.0045	0.0051
Number of sleep episodes	Total cholesterol in medium LDL	27005778	metabolites	European	-0.2066	0.0975	-2.1186	0.0341	0.0696	0.0466	1.0126	0.0218	0.0054	0.006
Sleep duration variation	Lung cancer	27488534	cancer	European	0.2302	0.109	2.1132	0.0346	0.3112	0.065	1.0152	0.007	-0.0019	0.0047
Sleep duration variation	Chronotype (self report)	27494321	sleeping	European	-0.15	0.0711	-2.1108	0.0348	0.1019	0.0057	1.013	0.0075	-0.0029	0.0045
Number of sleep episodes	Obesity class 1	23563607	anthropometric	European	0.0739	0.035	2.1103	0.0348	0.2179	0.0116	1.0169	0.0109	-0.0009	0.0068
M10 timing	Forced expiratory volume in 1 second (FEV1)	28166213	lung_function	European	0.1145	0.0545	2.1021	0.0355	0.2662	0.017	0.9691	0.0068	-0.0043	0.0048
Sleep duration variation	Body mass index	20935630	anthropometric	European	0.1593	0.0761	2.0924	0.0364	0.1896	0.0096	1.0106	0.0106	0.0022	0.0056
Number of sleep episodes	Primary sclerosing cholangitis	27992413	autoimmune	Mixed	0.1041	0.0498	2.0901	0.0366	0.3937	0.157	0.9942	0.0154	-0.0103	0.0062
Sleep duration	Serum creatinine	26831199	kidney	Mixed	-0.0952	0.0457	-2.0819	0.0373	0.108	0.0094	0.9746	0.0131	-0.0012	0.0065
Sleep midpoint	Total cholesterol in HDL	27005778	metabolites	European	-0.2534	0.1217	-2.0818	0.0374	0.0945	0.0284	1.0062	0.0126	0.0093	0.0052
Sleep duration	HbA1C	20858683	glycemic	European	-0.126	0.0606	-2.0788	0.0376	0.0653	0.0115	0.9989	0.007	0.0115	0.0049
Number of sleep episodes	Total cholesterol in small VLDL	27005778	metabolites	European	-0.1734	0.0834	-2.0778	0.0377	0.0905	0.0321	1.0053	0.0095	0.0077	0.0055
Diurnal inactivity duration	Serum cystatin c	26831199	kidney	Mixed	-0.136	0.0655	-2.0756	0.0379	0.1694	0.0666	0.9616	0.014	0.0005	0.0051
Sleep duration variation	Overweight	23563607	anthropometric	European	0.1645	0.0795	2.0695	0.0385	0.1095	0.0065	1.0248	0.0096	0.0053	0.0056
Diurnal inactivity duration	Multiple sclerosis	21833088	autoimmune	European	0.2273	0.1104	2.0599	0.0394	0.0618	0.0277	1.0563	0.009	-0.0063	0.0055
Number of sleep episodes	Free cholesterol in large LDL	27005778	metabolites	European	-0.2002	0.0973	-2.0573	0.0397	0.0648	0.0478	1.0168	0.0233	0.005	0.0058
Diurnal inactivity duration	Waist-to-hip ratio	25673412	anthropometric	European	0.0739	0.0359	2.0572	0.0397	0.1129	0.0069	0.9214	0.0089	0.0144	0.0051
Sleep efficiency	Asthma	17611496	autoimmune	European	-0.1707	0.0831	-2.0526	0.0401	0.1109	0.0269	1.0147	0.0083	0.0026	0.0056
Sleep efficiency	Mean diameter for HDL particles	27005778	metabolites	European	0.1709	0.0836	2.0445	0.0409	0.1229	0.0296	1.007	0.0187	-0.0071	0.0044
L5 timing	Coronary artery disease	26343387	cardiometabolic	Mixed	0.0859	0.042	2.043	0.0411	0.0796	0.0058	1.0435	0.0092	-0.002	0.0053
M10 timing	Excessive daytime sleepiness	27992416	sleeping	European	-0.1506	0.0739	-2.0394	0.0414	0.0541	0.0053	1.0024	0.007	-0.0015	0.0048
Diurnal inactivity duration	Crohns disease	26192919	autoimmune	European	0.0867	0.0426	2.0327	0.0421	0.5071	0.0588	1.0209	0.0108	-0.007	0.0045
L5 timing	Ratio of bisallylic groups to double bonds	27005778	metabolites	European	-0.1462	0.0723	-2.0221	0.0432	0.2945	0.1071	0.9779	0.009	0.0054	0.005
Sleep midpoint	Cholesterol esters in large HDL	27005778	metabolites	European	-0.2215	0.1102	-2.0096	0.0445	0.1259	0.0309	0.9998	0.0141	0.0102	0.0051
Diurnal inactivity duration	Forced Vital capacity(FVC)	26635082	lung_function	European	-0.1048	0.0524	-1.999	0.0456	0.147	0.0148	0.9853	0.0065	0.0013	0.0047
Diurnal inactivity duration	Sleep duration (self report)	27494321	sleeping	European	0.0998	0.05	1.9982	0.0457	0.0559	0.0049	1.0183	0.0071	0.0018	0.0044
Number of sleep episodes	Crohns disease	26192919	autoimmune	European	0.0718	0.0361	1.9918	0.0464	0.5071	0.0588	1.0209	0.0108	-0.006	0.0051
Sleep midpoint	Total cholesterol in large HDL	27005778	metabolites	European	-0.2156	0.1083	-1.9909	0.0465	0.1072	0.0286	1.0055	0.0143	0.0079	0.0049
Number of sleep episodes	Cholesterol esters in medium LDL	27005778	metabolites	European	-0.1883	0.0951	-1.9795	0.0478	0.0809	0.0496	1.0098	0.0206	0.0063	0.006
Sleep duration variation	Attention deficit hyperactivity disorder	20732625	psychiatric	European	0.3495	0.1768	1.9773	0.048	0.2584	0.0906	1.0045	0.0062	0.0031	0.005
Number of sleep episodes	Phospholipids in large LDL	27005778	metabolites	European	-0.1958	0.0991	-1.9752	0.0482	0.0636	0.0444	1.017	0.021	0.0053	0.0058
Sleep efficiency	Autism spectrum disorder	0	psychiatric	European	-0.1204	0.061	-1.9732	0.0485	0.4579	0.0519	0.9646	0.0066	-3.7441e-05	0.0045
L5 timing	Height; Females at age 10 and males at age 12	23449627	anthropometric	European	-0.1206	0.0613	-1.9685	0.049	0.4297	0.0478	0.9525	0.0079	0.0002	0.005
Sleep efficiency	Femoral neck bone mineral density	22504420	bone	Mixed	0.0805	0.0409	1.9673	0.0491	0.3021	0.0251	0.9808	0.0085	-0.0093	0.0051
Number of sleep episodes	Age at Menarche	25231870	reproductive	European	0.0538	0.0274	1.962	0.0498	0.2018	0.0099	0.9544	0.0117	-0.0053	0.0063
Diurnal inactivity duration	Ratio of bisallylic groups to total fatty acids	27005778	metabolites	European	-0.1225	0.0625	-1.9601	0.05	0.2735	0.0951	0.986	0.0079	-0.0013	0.0045
Diurnal inactivity duration	Forced Vital capacity(FVC)	28166213	lung_function	European	-0.0777	0.0396	-1.9598	0.05	0.2611	0.0158	0.9753	0.0069	-0.0028	0.005
Sleep efficiency	Rheumatoid Arthritis	24390342	autoimmune	European	0.0879	0.045	1.9525	0.0509	0.1617	0.0288	1.0208	0.0159	-0.0043	0.0047
Number of sleep episodes	Forearm Bone mineral density	26367794	bone	Mixed	0.1996	0.1022	1.9524	0.0509	0.0906	0.0423	1.0109	0.0065	-0.0031	0.0044
Sleep midpoint	Childhood IQ	23358156	education	European	0.1868	0.0957	1.9507	0.0511	0.2729	0.045	1.0024	0.0093	-0.0008	0.0063
L5 timing	Ratio of bisallylic groups to total fatty acids	27005778	metabolites	European	-0.1551	0.0795	-1.9495	0.0512	0.2735	0.0951	0.986	0.0079	0.0035	0.0051
M10 timing	2hr glucose adjusted for BMI	20081857	glycemic	European	-0.2461	0.1265	-1.946	0.0516	0.1001	0.0343	0.9941	0.0071	0.0043	0.0046
Sleep efficiency	Lung cancer (squamous cell)	24880342	cancer	European	-0.2309	0.119	-1.94	0.0524	0.0503	0.0196	1.0065	0.0067	0.0041	0.0049
Sleep efficiency	PGC cross-disorder analysis	23453885	psychiatric	European	-0.1222	0.0632	-1.9329	0.0532	0.1737	0.0132	1.0121	0.0114	-0.0077	0.0082
Sleep duration	Extreme height	23563607	anthropometric	European	0.0769	0.0398	1.9299	0.0536	1.2294	0.1063	1.0369	0.0174	-0.0099	0.0083
Diurnal inactivity duration	Extreme bmi	23563607	anthropometric	European	0.1042	0.0543	1.9172	0.0552	0.6928	0.0537	1.0298	0.0111	0.0168	0.0077
Diurnal inactivity duration	Mean Putamen	25607358	brain_volume	European	0.1109	0.058	1.9116	0.0559	0.2983	0.0469	0.9503	0.0068	-0.0107	0.0046
Sleep midpoint	Primary sclerosing cholangitis	27992413	autoimmune	Mixed	0.1437	0.0753	1.9084	0.0563	0.3937	0.157	0.9942	0.0154	-0.0049	0.005
L5 timing	Intelligence	28530673	cognitive	European	0.079	0.0415	1.9036	0.057	0.1901	0.0104	1.0075	0.0079	0.0025	0.0045
Sleep duration variation	Extreme bmi	23563607	anthropometric	European	0.1702	0.0895	1.9014	0.0573	0.6928	0.0537	1.0298	0.0111	-0.0019	0.0067
M10 timing	Ever vs never smoked	20418890	smoking_behaviour	European	0.139	0.0731	1.9003	0.0574	0.0754	0.0065	0.9965	0.0059	0.0008	0.0048
L5 timing	HOMA-IR	20081858	glycemic	European	0.1926	0.1014	1.8994	0.0575	0.068	0.0124	1.0035	0.0065	-0.007	0.0051
M10 timing	Body mass index	20935630	anthropometric	European	-0.0902	0.0475	-1.898	0.0577	0.1896	0.0096	1.0106	0.0106	-0.0031	0.0063
Sleep efficiency	Ratio of bisallylic groups to double bonds	27005778	metabolites	European	0.1296	0.0683	1.8969	0.0578	0.2945	0.1071	0.9779	0.009	-0.0014	0.0049
Sleep duration	Fathers age at death	27015805	aging	European	-0.1364	0.0719	-1.8966	0.0579	0.0402	0.0069	1.0173	0.0069	0.0088	0.0054
M10 timing	Forced Vital capacity(FVC)	28166213	lung_function	European	0.1051	0.0556	1.892	0.0585	0.2611	0.0158	0.9753	0.0069	-0.0019	0.0046
Diurnal inactivity duration	Type 2 Diabetes	22885922	glycemic	European	0.0994	0.0525	1.8922	0.0585	0.0878	0.0094	1.0082	0.007	0.0054	0.005
Number of sleep episodes	HOMA-IR	20081858	glycemic	European	0.1314	0.0696	1.8875	0.0591	0.068	0.0124	1.0035	0.0065	-0.0032	0.0053
Sleep efficiency	Lung cancer (all)	24880342	cancer	European	-0.1304	0.0694	-1.878	0.0604	0.126	0.0295	1.0084	0.0081	0.0029	0.005
L5 timing	Average number of double bonds in a fatty acid chain	27005778	metabolites	European	-0.1693	0.0903	-1.8752	0.0608	0.1712	0.0538	1.0018	0.0077	0.0019	0.0049
Sleep midpoint	Autism spectrum disorder	0	psychiatric	European	0.16	0.0855	1.8726	0.0611	0.4579	0.0519	0.9646	0.0066	-0.0055	0.005
Sleep duration	Waist circumference	25673412	anthropometric	European	-0.0631	0.0341	-1.852	0.064	0.1211	0.0051	0.8451	0.0076	0.0066	0.0056
Sleep duration	PGC cross-disorder analysis	23453885	psychiatric	European	-0.0966	0.0522	-1.8495	0.0644	0.1737	0.0132	1.0121	0.0114	-0.0083	0.0082
Sleep duration variation	Extreme height	23563607	anthropometric	European	-0.123	0.0668	-1.8398	0.0658	1.2294	0.1063	1.0369	0.0174	0.0039	0.0074
L5 timing	Average number of methylene groups per a double bond	27005778	metabolites	European	0.1678	0.0913	1.8387	0.066	0.2024	0.078	0.9955	0.0082	-0.0032	0.005
Sleep efficiency	Extreme bmi	23563607	anthropometric	European	-0.1023	0.0557	-1.835	0.0665	0.6928	0.0537	1.0298	0.0111	-0.0082	0.0074
Diurnal inactivity duration	Age at Menarche	25231870	reproductive	European	-0.0639	0.0349	-1.8313	0.0671	0.2018	0.0099	0.9544	0.0117	-0.0071	0.0061
L5 timing	Serum creatinine	26831199	kidney	Mixed	0.0894	0.0489	1.8271	0.0677	0.108	0.0094	0.9746	0.0131	-0.0074	0.0063
Diurnal inactivity duration	Mean Caudate	25607358	brain_volume	European	0.1382	0.0757	1.8243	0.0681	0.2515	0.0387	0.9681	0.006	-0.011	0.0053
Number of sleep episodes	Total cholesterol in LDL	27005778	metabolites	European	-0.1716	0.0943	-1.8196	0.0688	0.0693	0.0503	1.0135	0.0235	0.0042	0.0061
L5 timing	Serum creatinine (non-diabetes)	26831199	kidney	Mixed	0.0899	0.0495	1.8145	0.0696	0.1153	0.0106	0.9781	0.0132	-0.0073	0.0063
Sleep efficiency	Age of smoking initiation	20418890	smoking_behaviour	European	0.207	0.1141	1.8137	0.0697	0.062	0.0185	0.9991	0.0062	0.0006	0.0047
Sleep efficiency	Phospholipids in very large HDL	27005778	metabolites	European	0.1625	0.09	1.8058	0.071	0.0934	0.0294	1.0071	0.0167	-0.0061	0.0042
Number of sleep episodes	Height_2010	20881960	anthropometric	European	-0.0492	0.0273	-1.8036	0.0713	0.2849	0.0164	1.0195	0.0186	0.0056	0.0071
L5 timing	Mean Accumbens	25607358	brain_volume	European	-0.2209	0.1226	-1.8018	0.0716	0.0906	0.0368	0.9793	0.0067	0.003	0.0046
Sleep duration	Former vs Current smoker	20418890	smoking_behaviour	European	-0.127	0.0706	-1.7982	0.0721	0.0631	0.0102	1.0006	0.0064	-0.0022	0.0051
Sleep efficiency	Neo-openness to experience	21173776	personality	European	-0.1658	0.0924	-1.7938	0.0728	0.1067	0.0273	0.9917	0.0066	-0.0066	0.0053
Sleep duration variation	Age at Menarche	25231870	reproductive	European	0.1091	0.0608	1.7933	0.0729	0.2018	0.0099	0.9544	0.0117	-0.011	0.0057
Sleep midpoint	Difference in height between adolescence and adulthood; age 14	23449627	anthropometric	European	-0.2206	0.1232	-1.7907	0.0733	0.4593	0.1056	0.9804	0.0066	0.0154	0.0051
Sleep duration variation	Forced expiratory volume in 1 second (FEV1)	26635082	lung_function	European	-0.1992	0.1114	-1.7882	0.0737	0.1405	0.0157	0.9921	0.0066	-0.0004	0.0049
Number of sleep episodes	Cholesterol esters in large LDL	27005778	metabolites	European	-0.173	0.0971	-1.7815	0.0748	0.0769	0.0507	1.0121	0.0215	0.0051	0.006
Sleep midpoint	Serumurate overweight	25811787	uric_acid	European	-0.1162	0.0652	-1.7811	0.0749	0.5084	0.2897	0.9718	0.0254	0.0048	0.005
Number of sleep episodes	Total lipids in medium LDL	27005778	metabolites	European	-0.1656	0.093	-1.7801	0.0751	0.0816	0.0499	1.0098	0.0205	0.0055	0.0059
Sleep duration	Obesity class 2	23563607	anthropometric	European	-0.0811	0.0456	-1.777	0.0756	0.1845	0.0124	1.0019	0.0099	0.002	0.0068
M10 timing	Systemic lupus erythematosus	26502338	autoimmune	European	-0.1544	0.0871	-1.7724	0.0763	0.3906	0.067	1.1054	0.0098	0.0023	0.0057
M10 timing	Forearm Bone mineral density	26367794	bone	Mixed	-0.2835	0.16	-1.7722	0.0764	0.0906	0.0423	1.0109	0.0065	0.0017	0.0046
Number of sleep episodes	Ferritin	25352340	metal	European	0.1381	0.0781	1.769	0.0769	0.0926	0.0266	1.0275	0.0093	-0.005	0.0063
Number of sleep episodes	Age of first birth	27798627	reproductive	European	-0.0567	0.0321	-1.763	0.0779	0.0626	0.0035	0.9526	0.0078	-0.0026	0.0052
Sleep duration variation	Fasting glucose main effect	22581228	glycemic	European	0.1616	0.0918	1.7605	0.0783	0.0986	0.019	0.9983	0.0095	-0.0002	0.0044
Sleep midpoint	Systemic lupus erythematosus	26502338	autoimmune	European	-0.192	0.1096	-1.7517	0.0798	0.3906	0.067	1.1054	0.0098	0.0048	0.0072
Sleep midpoint	Serum creatinine	26831199	kidney	Mixed	0.1139	0.0651	1.7506	0.08	0.108	0.0094	0.9746	0.0131	-0.0025	0.0066
Number of sleep episodes	Mothers age at death	27015805	aging	European	-0.1197	0.0685	-1.7477	0.0805	0.0355	0.0076	1.0134	0.0072	0.0008	0.0049
Sleep duration variation	Intelligence	28530673	cognitive	European	-0.1393	0.0798	-1.7458	0.0808	0.1901	0.0104	1.0075	0.0079	-0.0161	0.0055
Number of sleep episodes	College completion	23722424	education	European	-0.0679	0.039	-1.7418	0.0815	0.0793	0.0056	1.021	0.0086	0.0038	0.0059
Sleep midpoint	Serum creatinine (non-diabetes)	26831199	kidney	Mixed	0.1146	0.066	1.7354	0.0827	0.1153	0.0106	0.9781	0.0132	-0.0042	0.0066
Number of sleep episodes	Concentration of medium LDL particles	27005778	metabolites	European	-0.1629	0.0939	-1.7339	0.0829	0.0799	0.0489	1.0116	0.0199	0.0058	0.0058
Sleep midpoint	HbA1C	20858683	glycemic	European	-0.1617	0.0932	-1.7343	0.0829	0.0653	0.0115	0.9989	0.007	0.0033	0.005
Diurnal inactivity duration	Average number of methylene groups per a double bond	27005778	metabolites	European	0.127	0.0732	1.7343	0.0829	0.2024	0.078	0.9955	0.0082	-0.0008	0.0045
Number of sleep episodes	Lumbar spine bone mineral density	22504420	bone	Mixed	-0.072	0.0417	-1.7258	0.0844	0.2705	0.0249	1.0127	0.0084	0.0109	0.0056
Number of sleep episodes	Phospholipids in medium LDL	27005778	metabolites	European	-0.1564	0.0909	-1.721	0.0852	0.0739	0.0425	1.0081	0.019	0.0044	0.0058
Sleep duration variation	Total lipids in small HDL	27005778	metabolites	European	0.4119	0.2395	1.7199	0.0854	0.053	0.026	1.0027	0.0074	-0.0051	0.0044
L5 timing	Description of average fatty acid chain length; not actual carbon number	27005778	metabolites	European	-0.2002	0.1165	-1.7191	0.0856	0.1001	0.0345	0.9834	0.0065	0.0005	0.0048
Number of sleep episodes	Ulcerative colitis	26192919	autoimmune	European	0.0714	0.0416	1.7154	0.0863	0.2592	0.0318	1.0461	0.0094	-0.0053	0.0049
Sleep midpoint	Free cholesterol in medium HDL	27005778	metabolites	European	-0.2352	0.1373	-1.7124	0.0868	0.0667	0.0232	0.9977	0.0082	0.0068	0.0051
M10 timing	Heart rate	23583979	haemotological	Mixed	-0.1124	0.0657	-1.7117	0.087	0.0847	0.0091	1.012	0.0085	0.0092	0.0055
Sleep efficiency	Coronary artery disease	26343387	cardiometabolic	Mixed	-0.0661	0.0387	-1.7093	0.0874	0.0796	0.0058	1.0435	0.0092	-0.0005	0.0052
Number of sleep episodes	Phospholipids in very small VLDL	27005778	metabolites	European	-0.1515	0.0887	-1.7088	0.0875	0.0856	0.038	1.0147	0.0153	0.0025	0.0053
Sleep midpoint	Lung cancer (squamous cell)	24880342	cancer	European	-0.2249	0.1322	-1.7016	0.0888	0.0503	0.0196	1.0065	0.0067	0.0039	0.005
Number of sleep episodes	Squamous cell lung cancer	27488534	cancer	European	0.1259	0.0744	1.694	0.0903	0.0388	0.012	1.0102	0.0063	-0.0111	0.0042
Sleep duration	Leptin_not_adjBMI	26833098	hormone	European	0.1151	0.0682	1.6876	0.0915	0.0985	0.0161	0.9945	0.0065	-0.0043	0.0055
Sleep duration variation	Lung cancer (all)	24880342	cancer	European	0.2062	0.1222	1.6875	0.0915	0.126	0.0295	1.0084	0.0081	-0.0035	0.0047
Number of sleep episodes	Childhood IQ	23358156	education	European	-0.1258	0.0747	-1.6849	0.092	0.2729	0.045	1.0024	0.0093	0.0011	0.0073
Number of sleep episodes	Total lipids in large LDL	27005778	metabolites	European	-0.1622	0.0963	-1.685	0.092	0.0755	0.0513	1.0144	0.0218	0.0046	0.0059
Sleep midpoint	Ever vs never smoked	20418890	smoking_behaviour	European	0.1154	0.0686	1.6809	0.0928	0.0754	0.0065	0.9965	0.0059	0.0047	0.0046
Sleep duration variation	Age at Menopause	26414677	reproductive	European	-0.1291	0.0769	-1.6788	0.0932	0.1359	0.0158	0.9893	0.0138	-0.0014	0.0048
M10 timing	Creatinine	27005778	metabolites	European	-0.165	0.0987	-1.6714	0.0946	0.1132	0.0248	1.0127	0.0074	0.0066	0.005
Sleep efficiency	Lung cancer	27488534	cancer	European	-0.0994	0.0595	-1.6694	0.095	0.3112	0.065	1.0152	0.007	0.0034	0.0046
Number of sleep episodes	Concentration of large LDL particles	27005778	metabolites	European	-0.1601	0.0959	-1.6692	0.0951	0.0757	0.0502	1.0158	0.0212	0.0045	0.0058
Number of sleep episodes	Total lipids in IDL	27005778	metabolites	European	-0.1587	0.0955	-1.6617	0.0966	0.0741	0.0443	1.019	0.0187	0.0038	0.0057
M10 timing	Forced expiratory volume in 1 second (FEV1)/Forced Vital capacity(FVC)	28166213	lung_function	European	0.0867	0.0522	1.6618	0.0966	0.2614	0.0206	0.9705	0.0083	-0.0068	0.0051
Sleep midpoint	Body mass index	20935630	anthropometric	European	-0.0775	0.0468	-1.6564	0.0976	0.1896	0.0096	1.0106	0.0106	0.001	0.0056
M10 timing	Serumurate overweight	25811787	uric_acid	European	-0.1699	0.1026	-1.6561	0.0977	0.5084	0.2897	0.9718	0.0254	0.0041	0.0044
Diurnal inactivity duration	Forced expiratory volume in 1 second (FEV1)/Forced Vital capacity(FVC)	21946350	lung_function	European	0.0888	0.0537	1.6531	0.0983	0.1231	0.0135	0.9289	0.0079	-0.0047	0.0053
Sleep efficiency	Attention deficit hyperactivity disorder	20732625	psychiatric	European	-0.1885	0.114	-1.6528	0.0984	0.2584	0.0906	1.0045	0.0062	0.0046	0.0047
Number of sleep episodes	Total lipids in very small VLDL	27005778	metabolites	European	-0.1298	0.0786	-1.6522	0.0985	0.106	0.0364	1.0101	0.0127	0.0045	0.0053
Diurnal inactivity duration	Lumbar spine bone mineral density	22504420	bone	Mixed	-0.077	0.0466	-1.6517	0.0986	0.2705	0.0249	1.0127	0.0084	0.0118	0.005
Diurnal inactivity duration	Childhood obesity	22484627	anthropometric	European	0.0866	0.0525	1.6501	0.0989	0.4143	0.0457	0.9261	0.0076	0.0016	0.005
Sleep duration	Albumin	27005778	metabolites	European	0.191	0.1159	1.6486	0.0992	0.0591	0.0245	0.9898	0.0067	-0.01	0.0048
Sleep duration	Transferrin	25352340	metal	European	-0.1508	0.0916	-1.6476	0.0994	0.1616	0.0759	1.0624	0.024	0.0123	0.0062
Number of sleep episodes	Total cholesterol in IDL	27005778	metabolites	European	-0.1628	0.0988	-1.6474	0.0995	0.0719	0.0456	1.0185	0.0196	0.0034	0.0057
M10 timing	Fasting glucose main effect	22581228	glycemic	European	-0.103	0.0626	-1.6459	0.0998	0.0986	0.019	0.9983	0.0095	0.0011	0.0044
Sleep duration	Lung adenocarcinoma	27488534	cancer	European	0.1509	0.0919	1.6421	0.1006	0.0314	0.0111	1.0193	0.0062	-6.3225e-05	0.0044
Number of sleep episodes	Waist circumference	25673412	anthropometric	European	0.047	0.0286	1.642	0.1006	0.1211	0.0051	0.8451	0.0076	-0.001	0.005
Number of sleep episodes	Overweight	23563607	anthropometric	European	0.057	0.0347	1.6411	0.1008	0.1095	0.0065	1.0248	0.0096	-0.0005	0.0063
Sleep efficiency	Free cholesterol in large HDL	27005778	metabolites	European	0.133	0.0811	1.6392	0.1012	0.108	0.028	1.0074	0.014	-0.0056	0.0044
L5 timing	Schizophrenia	25056061	psychiatric	Mixed	0.0648	0.0396	1.6376	0.1015	0.4605	0.0193	1.0507	0.013	0.0092	0.0072
Sleep duration	Heart rate	23583979	haemotological	Mixed	0.0691	0.0423	1.6319	0.1027	0.0847	0.0091	1.012	0.0085	-0.0103	0.0052
Sleep efficiency	Eczema	26482879	autoimmune	Mixed	-0.1342	0.0823	-1.6306	0.103	0.0679	0.0151	1.0238	0.0072	0.0037	0.0051
Sleep duration	Crohns disease	26192919	autoimmune	European	0.0636	0.039	1.6295	0.1032	0.5071	0.0588	1.0209	0.0108	-0.0037	0.0054
Sleep duration	Age of smoking initiation	20418890	smoking_behaviour	European	0.166	0.102	1.6276	0.1036	0.062	0.0185	0.9991	0.0062	-0.001	0.0051
Sleep duration	2hr glucose adjusted for BMI	20081857	glycemic	European	-0.1503	0.0926	-1.6233	0.1045	0.1001	0.0343	0.9941	0.0071	0.0109	0.0049
L5 timing	HDL cholesterol	20686565	lipids	European	-0.0807	0.0497	-1.6229	0.1046	0.1274	0.0232	1.0582	0.0494	0.0082	0.0062
Number of sleep episodes	Concentration of IDL particles	27005778	metabolites	European	-0.1521	0.0938	-1.6216	0.1049	0.0754	0.043	1.0183	0.018	0.0036	0.0056
Sleep duration	Mean diameter for LDL particles	27005778	metabolites	European	0.2172	0.134	1.6206	0.1051	0.0459	0.0265	1.0011	0.0123	-0.0032	0.0051
Sleep efficiency	Serum cystatin c	26831199	kidney	Mixed	0.1006	0.0624	1.6125	0.1069	0.1694	0.0666	0.9616	0.014	-0.0091	0.0057
Sleep efficiency	Free cholesterol in IDL	27005778	metabolites	European	0.1784	0.111	1.6081	0.1078	0.072	0.041	1.0198	0.0197	-0.0038	0.0046
Sleep duration variation	Rheumatoid Arthritis	24390342	autoimmune	European	0.1338	0.0837	1.5991	0.1098	0.1617	0.0288	1.0208	0.0159	-0.0052	0.0047
Number of sleep episodes	Femoral neck bone mineral density	22504420	bone	Mixed	-0.0628	0.0393	-1.5979	0.1101	0.3021	0.0251	0.9808	0.0085	0.0091	0.0052
Sleep duration variation	Former vs Current smoker	20418890	smoking_behaviour	European	-0.2603	0.1631	-1.596	0.1105	0.0631	0.0102	1.0006	0.0064	-0.0024	0.0048
M10 timing	Squamous cell lung cancer	27488534	cancer	European	-0.1828	0.1146	-1.5952	0.1107	0.0388	0.012	1.0102	0.0063	0.0047	0.0045
Sleep duration variation	Attention deficit hyperactivity disorder (GC)	27663945	psychiatric	European	0.3197	0.2011	1.5893	0.112	0.0739	0.0299	0.9927	0.0075	-0.0035	0.0055
Sleep duration variation	Attention deficit hyperactivity disorder (No GC)	27663945	psychiatric	European	0.3209	0.2019	1.5892	0.112	0.0749	0.0303	1.0074	0.0076	-0.0035	0.0055
Sleep efficiency	Inflammatory Bowel Disease (Euro)	26192919	autoimmune	European	-0.0703	0.0443	-1.5874	0.1124	0.3358	0.0338	1.0517	0.0098	0.0071	0.0052
Sleep duration variation	Lung cancer (squamous cell)	24880342	cancer	European	0.3109	0.1959	1.5868	0.1126	0.0503	0.0196	1.0065	0.0067	0.0037	0.0045
Number of sleep episodes	Forced expiratory volume in 1 second (FEV1)/Forced Vital capacity(FVC)	21946350	lung_function	European	0.077	0.0485	1.5868	0.1126	0.1231	0.0135	0.9289	0.0079	-0.0035	0.0059
Sleep midpoint	Excessive daytime sleepiness	27992416	sleeping	European	-0.1031	0.065	-1.5865	0.1126	0.0541	0.0053	1.0024	0.007	0.0012	0.005
M10 timing	Type 2 Diabetes	22885922	glycemic	European	-0.1135	0.0716	-1.5853	0.1129	0.0878	0.0094	1.0082	0.007	-0.001	0.0052
Sleep midpoint	Mean diameter for HDL particles	27005778	metabolites	European	-0.1607	0.1026	-1.567	0.1171	0.1229	0.0296	1.007	0.0187	0.0082	0.0047
M10 timing	Age at Menopause	26414677	reproductive	European	0.0893	0.0571	1.5648	0.1176	0.1359	0.0158	0.9893	0.0138	-0.0078	0.0055
Diurnal inactivity duration	Celiac disease	20190752	autoimmune	European	-0.115	0.0735	-1.5645	0.1177	0.3149	0.0493	1.0636	0.0108	0.0079	0.0068
M10 timing	Transferrin	25352340	metal	European	0.1453	0.093	1.563	0.118	0.1616	0.0759	1.0624	0.024	-0.0034	0.0064
L5 timing	Height_2010	20881960	anthropometric	European	-0.0545	0.0349	-1.5613	0.1184	0.2849	0.0164	1.0195	0.0186	0.0013	0.0061
L5 timing	Overweight	23563607	anthropometric	European	0.0761	0.0487	1.5616	0.1184	0.1095	0.0065	1.0248	0.0096	-0.0118	0.006
Sleep efficiency	Forced expiratory volume in 1 second (FEV1)/Forced Vital capacity(FVC)	28166213	lung_function	European	-0.0699	0.0448	-1.561	0.1185	0.2614	0.0206	0.9705	0.0083	0.0079	0.005
Number of sleep episodes	Triglycerides in IDL	27005778	metabolites	European	-0.1225	0.0785	-1.5606	0.1186	0.1075	0.0347	1.0108	0.015	0.0039	0.0052
L5 timing	Attention deficit hyperactivity disorder	20732625	psychiatric	European	0.1874	0.1201	1.5608	0.1186	0.2584	0.0906	1.0045	0.0062	-0.0007	0.0045
Diurnal inactivity duration	Lung adenocarcinoma	27488534	cancer	European	0.1557	0.0999	1.558	0.1192	0.0314	0.0111	1.0193	0.0062	-0.0021	0.0046
Number of sleep episodes	Free cholesterol in small VLDL	27005778	metabolites	European	-0.1164	0.0748	-1.556	0.1197	0.1115	0.0336	0.9998	0.0086	0.0062	0.0054
Sleep duration variation	Leptin_adjBMI	26833098	hormone	European	-0.1946	0.1253	-1.5531	0.1204	0.0939	0.0174	1.004	0.0071	0.0173	0.0049
Number of sleep episodes	Free cholesterol in IDL	27005778	metabolites	European	-0.1341	0.0863	-1.5529	0.1204	0.072	0.041	1.0198	0.0197	0.0029	0.0056
L5 timing	Albumin	27005778	metabolites	European	-0.2061	0.1328	-1.5523	0.1206	0.0591	0.0245	0.9898	0.0067	0.0047	0.0044
Sleep duration	Overweight	23563607	anthropometric	European	-0.0599	0.0388	-1.5459	0.1221	0.1095	0.0065	1.0248	0.0096	0.005	0.0064
Diurnal inactivity duration	Triglycerides in chylomicrons and largest VLDL particles	27005778	metabolites	European	0.1221	0.079	1.5443	0.1225	0.0918	0.0272	0.9904	0.0066	0.0006	0.0041
L5 timing	Waist-to-hip ratio	25673412	anthropometric	European	0.0596	0.0387	1.5417	0.1231	0.1129	0.0069	0.9214	0.0089	-0.002	0.0053
Number of sleep episodes	Total lipids in small LDL	27005778	metabolites	European	-0.1377	0.0894	-1.5393	0.1237	0.0865	0.0458	1.0081	0.0175	0.006	0.0057
Number of sleep episodes	Total lipids in small VLDL	27005778	metabolites	European	-0.1108	0.072	-1.5387	0.1239	0.1439	0.0372	0.9918	0.008	0.0073	0.0054
L5 timing	Neuroticism	27089181	personality	European	-0.0782	0.0508	-1.5382	0.124	0.0892	0.0075	0.9901	0.0118	0.006	0.0059
Diurnal inactivity duration	Forced expiratory volume in 1 second (FEV1)/Forced Vital capacity(FVC)	26635082	lung_function	European	0.097	0.0631	1.5375	0.1242	0.113	0.0148	0.9817	0.007	-0.0074	0.0043
Diurnal inactivity duration	Triglycerides in large VLDL	27005778	metabolites	European	0.121	0.0788	1.5361	0.1245	0.1117	0.0288	0.9887	0.0063	-0.0012	0.0041
Diurnal inactivity duration	Cigarettes smoked per day	20418890	smoking_behaviour	European	0.1176	0.0766	1.5353	0.1247	0.0599	0.0152	1.0048	0.0062	0.0058	0.0047
Sleep efficiency	Total lipids in large HDL	27005778	metabolites	European	0.1229	0.0802	1.5327	0.1253	0.1325	0.0306	0.9999	0.0148	-0.0054	0.0044
Sleep duration	Rheumatoid Arthritis	24390342	autoimmune	European	0.0623	0.0407	1.5304	0.1259	0.1617	0.0288	1.0208	0.0159	0.0008	0.0051
Sleep duration variation	Birth weight	27680694	anthropometric	European	0.0959	0.0629	1.5237	0.1276	0.1031	0.0066	1.0397	0.0095	-0.0096	0.0046
Sleep duration	Neo-openness to experience	21173776	personality	European	-0.1301	0.0856	-1.52	0.1285	0.1067	0.0273	0.9917	0.0066	0.0019	0.0056
M10 timing	Infant head circumference	22504419	anthropometric	European	-0.1525	0.1005	-1.5181	0.129	0.2277	0.0445	0.9908	0.0067	0.0082	0.0051
Sleep efficiency	Concentration of large HDL particles	27005778	metabolites	European	0.1206	0.0795	1.5173	0.1292	0.1343	0.0302	0.9988	0.0151	-0.0054	0.0044
Sleep midpoint	Phospholipids in very large HDL	27005778	metabolites	European	-0.1773	0.1172	-1.5127	0.1304	0.0934	0.0294	1.0071	0.0167	0.0072	0.0046
Number of sleep episodes	Multiple sclerosis	21833088	autoimmune	European	0.1501	0.0994	1.5111	0.1308	0.0618	0.0277	1.0563	0.009	-0.0086	0.006
M10 timing	Amyotrophic lateral sclerosis	27455348	neurological	European	0.175	0.1162	1.5058	0.1321	0.0485	0.0128	0.9949	0.0063	0.0005	0.0049
Number of sleep episodes	Concentration of small LDL particles	27005778	metabolites	European	-0.13	0.0866	-1.5014	0.1333	0.0935	0.0437	1.0073	0.0158	0.0062	0.0056
Number of sleep episodes	Lung cancer	27488534	cancer	European	0.0819	0.0546	1.5002	0.1336	0.3112	0.065	1.0152	0.007	-0.0105	0.0047
Sleep duration variation	Serum creatinine	26831199	kidney	Mixed	0.1285	0.0859	1.4963	0.1346	0.108	0.0094	0.9746	0.0131	-0.0017	0.0063
Number of sleep episodes	Cholesterol esters in medium HDL	27005778	metabolites	European	0.1598	0.107	1.4939	0.1352	0.0545	0.0288	1.0002	0.009	-0.0084	0.0049
Sleep midpoint	Forced Vital capacity(FVC)	28166213	lung_function	European	0.0798	0.0535	1.4929	0.1355	0.2611	0.0158	0.9753	0.0069	-0.0023	0.0046
Sleep efficiency	Triglycerides	20686565	lipids	European	-0.0539	0.0362	-1.4917	0.1358	0.1679	0.0289	0.9685	0.0162	0.0009	0.0051
Sleep duration	Lung cancer	27488534	cancer	European	0.0821	0.0551	1.491	0.136	0.3112	0.065	1.0152	0.007	-0.002	0.0048
Sleep efficiency	Glutamine	27005778	metabolites	European	0.1536	0.1031	1.4896	0.1363	0.0637	0.0209	1.0178	0.0077	-0.0007	0.0048
Sleep efficiency	Phenylalanine	27005778	metabolites	European	-0.1694	0.1138	-1.4888	0.1365	0.0545	0.022	1.0046	0.0069	-0.0034	0.0046
M10 timing	Lumbar spine bone mineral density	22504420	bone	Mixed	-0.0857	0.0578	-1.4822	0.1383	0.2705	0.0249	1.0127	0.0084	0.0019	0.005
Number of sleep episodes	Mean platelet volume	22139419	haemotological	European	0.074	0.05	1.4807	0.1387	0.3208	0.0508	0.9813	0.0106	-0.0051	0.0058
Sleep efficiency	Free cholesterol in large LDL	27005778	metabolites	European	0.1747	0.1181	1.4799	0.1389	0.0648	0.0478	1.0168	0.0233	-0.0024	0.0047
Sleep duration variation	Childhood obesity	22484627	anthropometric	European	0.1472	0.0996	1.4787	0.1392	0.4143	0.0457	0.9261	0.0076	-0.0012	0.0045
Number of sleep episodes	18:2 linoleic acid (LA)	27005778	metabolites	European	-0.1145	0.0775	-1.4787	0.1392	0.1254	0.0484	1.0037	0.0098	-0.0002	0.0047
Sleep midpoint	Free cholesterol	27005778	metabolites	European	-0.2465	0.1668	-1.4784	0.1393	0.0664	0.0427	1.0239	0.0107	0.005	0.0048
Sleep duration variation	Mothers age at death	27015805	aging	European	-0.2145	0.1451	-1.4778	0.1395	0.0355	0.0076	1.0134	0.0072	-0.0133	0.0046
Number of sleep episodes	Phospholipids in IDL	27005778	metabolites	European	-0.1386	0.0939	-1.4768	0.1397	0.0619	0.0414	1.0208	0.0191	0.0037	0.0057
Sleep midpoint	Major depressive disorder	22472876	psychiatric	European	0.1374	0.093	1.4767	0.1397	0.1725	0.0254	1.0043	0.0059	-0.0039	0.0048
Diurnal inactivity duration	Average number of double bonds in a fatty acid chain	27005778	metabolites	European	-0.1124	0.0762	-1.4762	0.1399	0.1712	0.0538	1.0018	0.0077	-0.0001	0.0045
Sleep duration variation	2hr glucose adjusted for BMI	20081857	glycemic	European	0.2695	0.1829	1.4734	0.1406	0.1001	0.0343	0.9941	0.0071	-0.0003	0.0051
Number of sleep episodes	Urinary albumin-to-creatinine ratio (non-diabetes)	26631737	kidney	European	0.0978	0.0664	1.4736	0.1406	0.0532	0.0105	0.9951	0.0072	-0.0138	0.0055
Sleep midpoint	Height; Females at age 10 and males at age 12	23449627	anthropometric	European	-0.1056	0.0718	-1.4715	0.1412	0.4297	0.0478	0.9525	0.0079	-0.0025	0.0056
M10 timing	Sleep duration (self report)	27494321	sleeping	European	0.0997	0.0678	1.4707	0.1414	0.0559	0.0049	1.0183	0.0071	0.0063	0.005
Sleep midpoint	Coronary artery disease	26343387	cardiometabolic	Mixed	0.0686	0.0466	1.4702	0.1415	0.0796	0.0058	1.0435	0.0092	-0.0069	0.0054
Sleep midpoint	Squamous cell lung cancer	27488534	cancer	European	-0.1709	0.1162	-1.4704	0.1415	0.0388	0.012	1.0102	0.0063	0.0036	0.0045
Sleep duration variation	Anorexia Nervosa	24514567	psychiatric	European	-0.1045	0.0712	-1.4677	0.1422	0.5599	0.0312	0.8972	0.0071	0.0019	0.0046
Number of sleep episodes	Hip circumference	25673412	anthropometric	European	0.0433	0.0295	1.4677	0.1422	0.1271	0.0058	0.8608	0.008	0.0044	0.0051
Number of sleep episodes	Parents age at death	27015805	aging	European	-0.1042	0.071	-1.4677	0.1422	0.029	0.0069	1.016	0.0063	-0.0066	0.0045
Diurnal inactivity duration	Insomnia	28604731	sleeping	European	0.0852	0.0581	1.4675	0.1423	0.0481	0.0049	1.0018	0.0069	0.0139	0.0048
Sleep duration	Schizophrenia	25056061	psychiatric	Mixed	-0.0512	0.035	-1.4656	0.1428	0.4605	0.0193	1.0507	0.013	-0.0232	0.0073
Number of sleep episodes	Fasting insulin main effect	22581228	glycemic	European	0.0855	0.0583	1.4654	0.1428	0.0698	0.01	1.0158	0.0069	-0.0025	0.0053
Diurnal inactivity duration	Phospholipids in large VLDL	27005778	metabolites	European	0.1132	0.0774	1.4624	0.1436	0.1162	0.0307	0.9894	0.0065	-0.001	0.0042
Sleep midpoint	Schizophrenia	25056061	psychiatric	Mixed	0.063	0.0432	1.4596	0.1444	0.4605	0.0193	1.0507	0.013	0.015	0.0065
Number of sleep episodes	Forced expiratory volume in 1 second (FEV1)/Forced Vital capacity(FVC)	26635082	lung_function	European	-0.0822	0.0564	-1.4589	0.1446	0.113	0.0148	0.9817	0.007	0.0069	0.0051
M10 timing	Fathers age at death	27015805	aging	European	0.1377	0.0944	1.458	0.1448	0.0402	0.0069	1.0173	0.0069	-0.0048	0.0046
Sleep efficiency	Ulcerative colitis	26192919	autoimmune	European	-0.0814	0.0559	-1.4553	0.1456	0.2592	0.0318	1.0461	0.0094	0.0035	0.0058
Sleep efficiency	Mono-unsaturated fatty acids	27005778	metabolites	European	-0.1699	0.1169	-1.4532	0.1462	0.1049	0.0425	0.9881	0.0078	0.0062	0.0048
Diurnal inactivity duration	Triglycerides in medium VLDL	27005778	metabolites	European	0.1221	0.0841	1.4516	0.1466	0.096	0.03	0.999	0.0066	-0.0001	0.0044
Number of sleep episodes	22:6 docosahexaenoic acid	27005778	metabolites	European	-0.1231	0.085	-1.4482	0.1476	0.1292	0.0376	0.9963	0.0073	0.0035	0.0049
Number of sleep episodes	Concentration of very small VLDL particles	27005778	metabolites	European	-0.1079	0.0748	-1.4433	0.1489	0.1152	0.036	1.0057	0.0122	0.0044	0.0051
Number of sleep episodes	Phospholipids in chylomicrons and largest VLDL particles	27005778	metabolites	European	0.1111	0.077	1.4426	0.1491	0.0962	0.0263	0.9852	0.0065	0.0014	0.0049
Sleep midpoint	Extreme waist-to-hip ratio	23563607	anthropometric	European	0.1564	0.1088	1.4374	0.1506	0.3586	0.0579	0.9777	0.0085	-0.0028	0.007
Diurnal inactivity duration	Forced expiratory volume in 1 second (FEV1)/Forced Vital capacity(FVC)	28166213	lung_function	European	0.058	0.0404	1.4358	0.1511	0.2614	0.0206	0.9705	0.0083	0.0046	0.0053
Sleep midpoint	Total cholesterol in medium HDL	27005778	metabolites	European	-0.2263	0.1578	-1.4336	0.1517	0.0539	0.025	0.9989	0.0089	0.0074	0.0053
Diurnal inactivity duration	Urinary albumin-to-creatinine ratio (non-diabetes)	26631737	kidney	European	0.1081	0.0754	1.4334	0.1517	0.0532	0.0105	0.9951	0.0072	-0.0147	0.005
Sleep efficiency	Bipolar disorder	21926972	psychiatric	European	-0.0896	0.0627	-1.4301	0.1527	0.434	0.0369	1.0222	0.0073	-0.0007	0.0056
Sleep efficiency	Sitting height ratio	25865494	anthropometric	European	0.0852	0.0596	1.4292	0.1529	0.2244	0.0282	0.9788	0.0075	0.003	0.0053
Sleep efficiency	Phospholipids in large HDL	27005778	metabolites	European	0.1178	0.0827	1.4251	0.1541	0.1286	0.0302	0.9978	0.014	-0.0052	0.0044
Sleep midpoint	Total lipids in medium HDL	27005778	metabolites	European	-0.2341	0.1644	-1.4239	0.1545	0.0599	0.0263	0.9965	0.008	0.0085	0.0053
Number of sleep episodes	Glucose	27005778	metabolites	European	-0.1015	0.0714	-1.422	0.155	0.0868	0.0211	0.9957	0.0063	0.0015	0.0045
Diurnal inactivity duration	Cholesterol esters in large VLDL	27005778	metabolites	European	0.094	0.0661	1.421	0.1553	0.1633	0.0343	0.9779	0.0069	0.0036	0.0043
Sleep duration variation	HOMA-B	20081858	glycemic	European	0.206	0.1452	1.4189	0.1559	0.0901	0.0135	0.9891	0.0064	-0.0046	0.0052
Diurnal inactivity duration	Citrate	27005778	metabolites	European	0.1176	0.083	1.4179	0.1562	0.0715	0.0209	1.0117	0.0075	-0.0027	0.0041
Sleep duration variation	Lumbar Spine bone mineral density	26367794	bone	Mixed	-0.1298	0.0916	-1.4177	0.1563	0.133	0.0153	0.9761	0.0081	0.0072	0.0048
Sleep midpoint	Triglycerides in chylomicrons and largest VLDL particles	27005778	metabolites	European	0.1438	0.1016	1.4149	0.1571	0.0918	0.0272	0.9904	0.0066	-0.002	0.0044
Diurnal inactivity duration	Total cholesterol in medium HDL	27005778	metabolites	European	-0.1674	0.1186	-1.4123	0.1579	0.0539	0.025	0.9989	0.0089	-0.0029	0.0047
Sleep duration	Primary biliary cirrhosis	26394269	autoimmune	European	-0.085	0.0602	-1.4114	0.1581	0.3785	0.0636	1.003	0.0098	0.0119	0.006
L5 timing	LDL cholesterol	20686565	lipids	European	-0.0744	0.0527	-1.4116	0.1581	0.1043	0.0284	1.0508	0.0483	-0.0014	0.0062
Sleep efficiency	Cigarettes smoked per day	20418890	smoking_behaviour	European	-0.1152	0.082	-1.4049	0.1601	0.0599	0.0152	1.0048	0.0062	-0.002	0.0043
Sleep duration variation	Femoral neck bone mineral density	22504420	bone	Mixed	-0.108	0.077	-1.4032	0.1606	0.3021	0.0251	0.9808	0.0085	0.0066	0.0046
Sleep midpoint	Glucose	27005778	metabolites	European	-0.1422	0.1015	-1.4008	0.1613	0.0868	0.0211	0.9957	0.0063	0.0045	0.0042
Sleep midpoint	Cholesterol esters in medium HDL	27005778	metabolites	European	-0.2487	0.1778	-1.3988	0.1619	0.0545	0.0288	1.0002	0.009	0.0095	0.0055
M10 timing	Glutamine	27005778	metabolites	European	-0.1729	0.1236	-1.3985	0.162	0.0637	0.0209	1.0178	0.0077	0.0053	0.0049
Sleep midpoint	Insomnia	28604731	sleeping	European	-0.1	0.0716	-1.397	0.1624	0.0481	0.0049	1.0018	0.0069	0.0078	0.0046
Sleep duration variation	Adiponectin	22479202	cardiometabolic	Mixed	-0.1648	0.1182	-1.3941	0.1633	0.1206	0.0255	1.0216	0.0123	-0.0016	0.0048
Diurnal inactivity duration	Omega-3 fatty acids	27005778	metabolites	European	-0.1192	0.0855	-1.3942	0.1633	0.156	0.042	0.9907	0.0079	0.0001	0.0045
L5 timing	Total Cholesterol	20686565	lipids	European	-0.0654	0.0469	-1.3925	0.1638	0.1342	0.0241	1.0209	0.0348	-0.0003	0.0062
Diurnal inactivity duration	Total cholesterol in HDL	27005778	metabolites	European	-0.1198	0.086	-1.3924	0.1638	0.0945	0.0284	1.0062	0.0126	-0.0046	0.0047
Sleep efficiency	Child birth weight	23202124	anthropometric	European	-0.1059	0.0761	-1.3915	0.1641	0.1136	0.0182	1.004	0.0059	0.006	0.0048
Sleep duration	Lumbar Spine bone mineral density	26367794	bone	Mixed	0.0657	0.0473	1.3898	0.1646	0.133	0.0153	0.9761	0.0081	-0.0015	0.0052
M10 timing	Serum creatinine (non-diabetes)	26831199	kidney	Mixed	0.0814	0.0587	1.3862	0.1657	0.1153	0.0106	0.9781	0.0132	-0.0015	0.0068
Number of sleep episodes	Total cholesterol in small LDL	27005778	metabolites	European	-0.1292	0.0932	-1.3856	0.1659	0.0703	0.0438	1.0161	0.019	0.004	0.0058
Sleep efficiency	Years of schooling 2016	27225129	education	European	-0.0409	0.0296	-1.3788	0.1679	0.1269	0.0044	0.9265	0.0098	-0.0042	0.0053
Sleep midpoint	Phospholipids in medium HDL	27005778	metabolites	European	-0.186	0.1349	-1.3789	0.1679	0.0664	0.0232	0.9951	0.0077	0.0058	0.0051
Sleep efficiency	Cholesterol esters in large HDL	27005778	metabolites	European	0.1111	0.0806	1.3786	0.168	0.1259	0.0309	0.9998	0.0141	-0.0043	0.0043
L5 timing	Years of schooling 2016	27225129	education	European	0.0452	0.0329	1.3764	0.1687	0.1269	0.0044	0.9265	0.0098	-0.0011	0.0057
Diurnal inactivity duration	Glutamine	27005778	metabolites	European	-0.1288	0.0935	-1.3765	0.1687	0.0637	0.0209	1.0178	0.0077	0.0022	0.0046
Sleep midpoint	Concentration of medium HDL particles	27005778	metabolites	European	-0.2135	0.1554	-1.3742	0.1694	0.0634	0.026	0.995	0.0076	0.0078	0.0052
Sleep midpoint	Asthma	17611496	autoimmune	European	-0.1459	0.1062	-1.3739	0.1695	0.1109	0.0269	1.0147	0.0083	0.0059	0.0058
Sleep duration	HOMA-IR	20081858	glycemic	European	-0.1001	0.0729	-1.3733	0.1697	0.068	0.0124	1.0035	0.0065	0.0112	0.0049
Sleep duration	Free cholesterol in IDL	27005778	metabolites	European	0.1421	0.1036	1.3706	0.1705	0.072	0.041	1.0198	0.0197	-0.0064	0.0053
Sleep efficiency	Albumin	27005778	metabolites	European	0.1822	0.133	1.3701	0.1707	0.0591	0.0245	0.9898	0.0067	-0.0012	0.0048
Number of sleep episodes	Obesity class 2	23563607	anthropometric	European	0.0532	0.0389	1.3698	0.1708	0.1845	0.0124	1.0019	0.0099	-0.0009	0.0071
M10 timing	Triglycerides in IDL	27005778	metabolites	European	0.1433	0.1049	1.3663	0.1718	0.1075	0.0347	1.0108	0.015	-0.0064	0.0047
Sleep duration	Mean Accumbens	25607358	brain_volume	European	0.16	0.1174	1.3629	0.1729	0.0906	0.0368	0.9793	0.0067	-0.0035	0.0053
Sleep efficiency	Concentration of very large HDL particles	27005778	metabolites	European	0.1478	0.1085	1.362	0.1732	0.0657	0.0263	1.0017	0.0148	-0.005	0.0045
Diurnal inactivity duration	Free cholesterol in medium HDL	27005778	metabolites	European	-0.139	0.1021	-1.361	0.1735	0.0667	0.0232	0.9977	0.0082	-0.0016	0.0045
Diurnal inactivity duration	Inflammatory Bowel Disease (Euro)	26192919	autoimmune	European	0.0536	0.0395	1.3567	0.1749	0.3358	0.0338	1.0517	0.0098	-0.0038	0.005
L5 timing	Extreme waist-to-hip ratio	23563607	anthropometric	European	0.1257	0.0927	1.3562	0.175	0.3586	0.0579	0.9777	0.0085	0.0018	0.0073
Sleep duration variation	Ferritin	25352340	metal	European	0.2382	0.1759	1.3541	0.1757	0.0926	0.0266	1.0275	0.0093	-0.0045	0.0065
Sleep efficiency	Lumbar spine bone mineral density	22504420	bone	Mixed	0.0679	0.0503	1.3498	0.1771	0.2705	0.0249	1.0127	0.0084	-0.0057	0.0053
Number of sleep episodes	Cholesterol esters in medium VLDL	27005778	metabolites	European	-0.0949	0.0703	-1.3491	0.1773	0.1512	0.0377	0.9861	0.008	0.0064	0.0055
Sleep duration variation	Squamous cell lung cancer	27488534	cancer	European	0.211	0.1564	1.3485	0.1775	0.0388	0.012	1.0102	0.0063	0.0073	0.0042
Sleep efficiency	Phospholipids in IDL	27005778	metabolites	European	0.1599	0.1186	1.3484	0.1775	0.0619	0.0414	1.0208	0.0191	-0.0033	0.0047
Diurnal inactivity duration	Lumbar Spine bone mineral density	26367794	bone	Mixed	-0.0654	0.0485	-1.3484	0.1775	0.133	0.0153	0.9761	0.0081	0.0081	0.0041
Diurnal inactivity duration	Schizophrenia	25056061	psychiatric	Mixed	0.0471	0.035	1.3477	0.1778	0.4605	0.0193	1.0507	0.013	-0.0047	0.007
L5 timing	Free cholesterol	27005778	metabolites	European	-0.1902	0.1416	-1.3431	0.1792	0.0664	0.0427	1.0239	0.0107	-0.0014	0.0047
Diurnal inactivity duration	Age of smoking initiation	20418890	smoking_behaviour	European	-0.1401	0.1043	-1.3431	0.1793	0.062	0.0185	0.9991	0.0062	-0.0042	0.0049
Number of sleep episodes	Triglycerides in very large HDL	27005778	metabolites	European	-0.1075	0.0801	-1.3423	0.1795	0.0835	0.0253	1.0154	0.0274	0.001	0.0046
Number of sleep episodes	Extreme height	23563607	anthropometric	European	-0.0517	0.0385	-1.3411	0.1799	1.2294	0.1063	1.0369	0.0174	0.0017	0.0088
Number of sleep episodes	Serum total cholesterol	27005778	metabolites	European	-0.1327	0.099	-1.3411	0.1799	0.0647	0.0375	1.0222	0.0152	0.004	0.0053
Sleep midpoint	Lung cancer (all)	24880342	cancer	European	-0.1085	0.0811	-1.3374	0.1811	0.126	0.0295	1.0084	0.0081	-0.0001	0.0047
Sleep efficiency	Type 2 Diabetes	22885922	glycemic	European	-0.0736	0.0551	-1.3361	0.1815	0.0878	0.0094	1.0082	0.007	-0.0053	0.0048
Diurnal inactivity duration	Alanine	27005778	metabolites	European	0.1169	0.0876	1.3357	0.1817	0.0841	0.0272	1.0122	0.0074	-0.0004	0.0049
M10 timing	Insomnia	27992416	sleeping	European	-0.0907	0.0679	-1.3353	0.1818	0.1334	0.0116	1.0025	0.0078	0.0017	0.0052
M10 timing	Obesity class 2	23563607	anthropometric	European	-0.0839	0.0629	-1.3338	0.1823	0.1845	0.0124	1.0019	0.0099	-0.0052	0.0071
Sleep efficiency	Leucine	27005778	metabolites	European	-0.1586	0.119	-1.3323	0.1827	0.0464	0.0207	1.0088	0.0068	0.0022	0.0044
Sleep duration variation	Forced expiratory volume in 1 second (FEV1)/Forced Vital capacity(FVC)	26635082	lung_function	European	0.1566	0.1176	1.3317	0.183	0.113	0.0148	0.9817	0.007	-0.0104	0.0051
Sleep efficiency	Total cholesterol in large HDL	27005778	metabolites	European	0.1111	0.0837	1.3275	0.1843	0.1072	0.0286	1.0055	0.0143	-0.0038	0.0045
Sleep duration variation	Mean Pallidum	25607358	brain_volume	European	0.1858	0.14	1.3274	0.1844	0.1614	0.0412	0.9778	0.0069	-0.0056	0.0048
L5 timing	Child birth length	25281659	anthropometric	European	-0.1038	0.0784	-1.3243	0.1854	0.1702	0.0234	0.9923	0.0071	0.007	0.0056
Sleep midpoint	ICV	25607358	brain_volume	European	0.1529	0.1156	1.3228	0.1859	0.1776	0.0448	1.0016	0.0068	0.0013	0.0047
M10 timing	18:2 linoleic acid (LA)	27005778	metabolites	European	0.149	0.1129	1.3201	0.1868	0.1254	0.0484	1.0037	0.0098	-0.0096	0.0046
Sleep efficiency	Total cholesterol in large LDL	27005778	metabolites	European	0.1434	0.1088	1.3184	0.1874	0.0663	0.0464	1.0145	0.0223	-0.0013	0.0046
Sleep duration variation	Serum cystatin c	26831199	kidney	Mixed	-0.1517	0.1151	-1.3176	0.1876	0.1694	0.0666	0.9616	0.014	-0.0019	0.0055
Sleep midpoint	Forced expiratory volume in 1 second (FEV1)	28166213	lung_function	European	0.0741	0.0563	1.3178	0.1876	0.2662	0.017	0.9691	0.0068	-0.0049	0.0049
L5 timing	Triglycerides in chylomicrons and largest VLDL particles	27005778	metabolites	European	0.1217	0.0924	1.3164	0.188	0.0918	0.0272	0.9904	0.0066	0.001	0.0044
Number of sleep episodes	Triglycerides in very small VLDL	27005778	metabolites	European	-0.0941	0.0716	-1.3143	0.1887	0.1377	0.0367	0.9987	0.0097	0.0053	0.0053
Diurnal inactivity duration	Concentration of large VLDL particles	27005778	metabolites	European	0.1051	0.08	1.3143	0.1887	0.131	0.0346	0.9742	0.0069	-0.0004	0.0042
Sleep efficiency	Neuroticism	24828478	personality	European	-0.1125	0.0857	-1.3129	0.1892	0.0148	0.0033	1.0081	0.0062	0.0063	0.0049
Number of sleep episodes	Neuroticism	24828478	personality	European	0.0881	0.0672	1.3109	0.1899	0.0148	0.0033	1.0081	0.0062	-0.0075	0.0048
Sleep midpoint	Age at Menopause	26414677	reproductive	European	0.0792	0.0604	1.3109	0.1899	0.1359	0.0158	0.9893	0.0138	-0.0067	0.0049
Number of sleep episodes	Subjective well being	27089181	psychiatric	European	0.0596	0.0455	1.3106	0.19	0.0252	0.0021	1.0005	0.0071	-0.0048	0.0058
L5 timing	Femoral neck bone mineral density	22504420	bone	Mixed	-0.064	0.0488	-1.3101	0.1901	0.3021	0.0251	0.9808	0.0085	0.0021	0.0048
Sleep duration variation	Serumurate overweight	25811787	uric_acid	European	0.1309	0.1003	1.3054	0.1917	0.5084	0.2897	0.9718	0.0254	-0.0063	0.0042
M10 timing	Obesity class 3	23563607	anthropometric	European	-0.1124	0.0861	-1.3056	0.1917	0.1225	0.0143	0.9796	0.0092	0.0015	0.0071
Sleep midpoint	HOMA-B	20081858	glycemic	European	0.1415	0.1086	1.3032	0.1925	0.0901	0.0135	0.9891	0.0064	-0.0053	0.0051
Sleep duration variation	Mean Hippocampus	25607358	brain_volume	European	-0.2422	0.1864	-1.2995	0.1938	0.1406	0.0388	0.9878	0.0065	0.0036	0.0049
M10 timing	Omega-3 fatty acids	27005778	metabolites	European	0.1515	0.1166	1.2995	0.1938	0.156	0.042	0.9907	0.0079	-0.0023	0.0047
M10 timing	Serum total triglycerides	27005778	metabolites	European	0.1171	0.0903	1.2969	0.1947	0.1251	0.0358	0.992	0.0075	-0.0033	0.0044
Number of sleep episodes	Childhood obesity	22484627	anthropometric	European	-0.0597	0.0461	-1.2943	0.1956	0.4143	0.0457	0.9261	0.0076	0.009	0.005
Sleep midpoint	HOMA-IR	20081858	glycemic	European	0.1557	0.1205	1.2919	0.1964	0.068	0.0124	1.0035	0.0065	-0.0052	0.0054
Sleep efficiency	2hr glucose adjusted for BMI	20081857	glycemic	European	-0.1328	0.1028	-1.2913	0.1966	0.1001	0.0343	0.9941	0.0071	0.0088	0.0046
Sleep duration variation	Free cholesterol to esterified cholesterol ratio	27005778	metabolites	European	0.3751	0.2907	1.2904	0.1969	0.0573	0.0505	1.0136	0.0126	-0.0103	0.0045
L5 timing	Age of smoking initiation	20418890	smoking_behaviour	European	-0.1443	0.1119	-1.2892	0.1973	0.062	0.0185	0.9991	0.0062	0.0061	0.005
Number of sleep episodes	Leptin_adjBMI	26833098	hormone	European	0.0932	0.0723	1.2889	0.1974	0.0939	0.0174	1.004	0.0071	-0.0035	0.0056
Number of sleep episodes	Leptin_not_adjBMI	26833098	hormone	European	0.0825	0.064	1.2885	0.1976	0.0985	0.0161	0.9945	0.0065	0.0033	0.0053
L5 timing	HOMA-B	20081858	glycemic	European	0.1096	0.085	1.2883	0.1976	0.0901	0.0135	0.9891	0.0064	-0.0024	0.0049
Diurnal inactivity duration	Phenylalanine	27005778	metabolites	European	0.1356	0.1053	1.2878	0.1978	0.0545	0.022	1.0046	0.0069	-0.0004	0.0047
M10 timing	Triglycerides in very large VLDL	27005778	metabolites	European	0.1139	0.0886	1.2858	0.1985	0.1184	0.0294	0.9813	0.0069	-0.0028	0.0042
Sleep efficiency	HOMA-B	20081858	glycemic	European	-0.095	0.0739	-1.285	0.1988	0.0901	0.0135	0.9891	0.0064	-0.0028	0.0047
Number of sleep episodes	Total lipids in medium HDL	27005778	metabolites	European	0.1265	0.0985	1.284	0.1991	0.0599	0.0263	0.9965	0.008	-0.0062	0.005
Sleep duration	Phospholipids in IDL	27005778	metabolites	European	0.1454	0.1133	1.2836	0.1993	0.0619	0.0414	1.0208	0.0191	-0.0066	0.0051
Sleep efficiency	Forced expiratory volume in 1 second (FEV1)/Forced Vital capacity(FVC)	21946350	lung_function	European	-0.0716	0.0558	-1.2821	0.1998	0.1231	0.0135	0.9289	0.0079	0.0078	0.0052
L5 timing	Sitting height ratio	25865494	anthropometric	European	-0.0861	0.0672	-1.2807	0.2003	0.2244	0.0282	0.9788	0.0075	0.0002	0.0052
M10 timing	Triglycerides in very small VLDL	27005778	metabolites	European	0.1198	0.0936	1.2793	0.2008	0.1377	0.0367	0.9987	0.0097	-0.0046	0.0045
Sleep duration	Lumbar spine bone mineral density	22504420	bone	Mixed	0.056	0.0439	1.2772	0.2015	0.2705	0.0249	1.0127	0.0084	-0.0031	0.0052
Sleep duration	Leucine	27005778	metabolites	European	-0.1308	0.1025	-1.2759	0.202	0.0464	0.0207	1.0088	0.0068	0.0033	0.0045
Number of sleep episodes	Lung cancer (squamous cell)	24880342	cancer	European	0.1058	0.083	1.2751	0.2023	0.0503	0.0196	1.0065	0.0067	-0.0102	0.0047
Sleep efficiency	Urinary albumin-to-creatinine ratio	26631737	kidney	European	-0.124	0.0973	-1.2739	0.2027	0.0455	0.0087	0.9963	0.0067	-0.0036	0.0058
Sleep efficiency	Mothers age at death	27015805	aging	European	0.1106	0.0868	1.274	0.2027	0.0355	0.0076	1.0134	0.0072	0.0118	0.005
L5 timing	Obesity class 1	23563607	anthropometric	European	0.0593	0.0466	1.2731	0.203	0.2179	0.0116	1.0169	0.0109	-0.0127	0.0065
Sleep duration	Total Cholesterol	20686565	lipids	European	0.05	0.0393	1.271	0.2037	0.1342	0.0241	1.0209	0.0348	-0.0074	0.0066
Diurnal inactivity duration	Concentration of very large VLDL particles	27005778	metabolites	European	0.0933	0.0735	1.2699	0.2041	0.125	0.0297	0.9834	0.0069	0.0008	0.0041
Sleep duration variation	PGC cross-disorder analysis	23453885	psychiatric	European	0.1124	0.0885	1.2694	0.2043	0.1737	0.0132	1.0121	0.0114	0.0289	0.007
Sleep duration variation	Height; Females at age 10 and males at age 12	23449627	anthropometric	European	-0.1251	0.0987	-1.2676	0.2049	0.4297	0.0478	0.9525	0.0079	-0.0003	0.0052
Diurnal inactivity duration	Total lipids in large VLDL	27005778	metabolites	European	0.096	0.0757	1.2678	0.2049	0.1383	0.0301	0.9855	0.0063	-0.0011	0.0042
M10 timing	Alzheimers disease	24162737	neurological	European	-0.1406	0.1114	-1.2618	0.207	0.0451	0.0212	1.0655	0.0293	0.0047	0.005
Sleep efficiency	Total lipids in very large HDL	27005778	metabolites	European	0.1413	0.1122	1.2587	0.2081	0.0609	0.0281	1.0157	0.0148	-0.0042	0.0043
Sleep duration	Chronic Kidney Disease	26831199	kidney	Mixed	0.1119	0.0889	1.2586	0.2082	0.0181	0.0059	1.0165	0.0088	0.0034	0.0063
Number of sleep episodes	Concentration of small VLDL particles	27005778	metabolites	European	-0.0886	0.0705	-1.2581	0.2084	0.1494	0.0373	0.9903	0.0079	0.0069	0.0054
Sleep efficiency	Lumbar Spine bone mineral density	26367794	bone	Mixed	0.0701	0.0558	1.2561	0.2091	0.133	0.0153	0.9761	0.0081	-0.0055	0.0051
Diurnal inactivity duration	Triglycerides in very large VLDL	27005778	metabolites	European	0.0868	0.0692	1.2534	0.21	0.1184	0.0294	0.9813	0.0069	0.0023	0.0042
Sleep midpoint	Free cholesterol in very large HDL	27005778	metabolites	European	-0.1879	0.1503	-1.2505	0.2111	0.0502	0.0248	1.0134	0.0136	0.0039	0.0046
M10 timing	Serum creatinine	26831199	kidney	Mixed	0.0724	0.0579	1.2501	0.2113	0.108	0.0094	0.9746	0.0131	-0.0018	0.0067
Diurnal inactivity duration	Free cholesterol in large HDL	27005778	metabolites	European	-0.1082	0.0866	-1.2496	0.2114	0.108	0.028	1.0074	0.014	-0.004	0.005
Sleep efficiency	Phospholipids in large LDL	27005778	metabolites	European	0.1424	0.1145	1.2437	0.2136	0.0636	0.0444	1.017	0.021	-0.0017	0.0047
Diurnal inactivity duration	Description of average fatty acid chain length; not actual carbon number	27005778	metabolites	European	-0.124	0.0999	-1.241	0.2146	0.1001	0.0345	0.9834	0.0065	-0.0017	0.0042
Sleep efficiency	Mean platelet volume	22139419	haemotological	European	-0.0752	0.0607	-1.24	0.215	0.3208	0.0508	0.9813	0.0106	0.0072	0.0055
Sleep midpoint	Albumin	27005778	metabolites	European	-0.1948	0.1572	-1.2389	0.2154	0.0591	0.0245	0.9898	0.0067	0.0053	0.0045
Sleep duration	Concentration of IDL particles	27005778	metabolites	European	0.1288	0.104	1.2381	0.2157	0.0754	0.043	1.0183	0.018	-0.0049	0.0051
Number of sleep episodes	Depressive symptoms	27089181	psychiatric	European	0.0554	0.0449	1.2341	0.2172	0.0474	0.0037	1.0001	0.0072	-0.0002	0.0057
Sleep duration	Lung cancer (all)	24880342	cancer	European	0.0699	0.0568	1.2318	0.218	0.126	0.0295	1.0084	0.0081	-0.0016	0.0053
Diurnal inactivity duration	Transferrin	25352340	metal	European	-0.0863	0.0702	-1.2288	0.2191	0.1616	0.0759	1.0624	0.024	0.0058	0.0065
Diurnal inactivity duration	Cholesterol esters in medium HDL	27005778	metabolites	European	-0.154	0.1254	-1.2275	0.2196	0.0545	0.0288	1.0002	0.009	-0.0037	0.0047
Diurnal inactivity duration	Concentration of large HDL particles	27005778	metabolites	European	-0.1013	0.0826	-1.2263	0.2201	0.1343	0.0302	0.9988	0.0151	-0.0039	0.0051
Diurnal inactivity duration	Difference in height between childhood and adulthood; age 8	23449627	anthropometric	European	0.0876	0.0716	1.2246	0.2207	0.338	0.0505	0.9715	0.0077	-0.0032	0.0053
Sleep duration	Child birth weight	23202124	anthropometric	European	-0.0823	0.0672	-1.2245	0.2208	0.1136	0.0182	1.004	0.0059	0.0033	0.0049
Diurnal inactivity duration	Cholesterol esters in large HDL	27005778	metabolites	European	-0.1047	0.0856	-1.2229	0.2214	0.1259	0.0309	0.9998	0.0141	-0.0035	0.0052
Sleep efficiency	Primary biliary cirrhosis	26394269	autoimmune	European	-0.0788	0.0645	-1.2218	0.2218	0.3785	0.0636	1.003	0.0098	0.0001	0.0061
Sleep duration variation	Height_2010	20881960	anthropometric	European	-0.0701	0.0575	-1.2201	0.2224	0.2849	0.0164	1.0195	0.0186	-0.0047	0.0063
Sleep midpoint	Mean diameter for VLDL particles	27005778	metabolites	European	0.1195	0.0981	1.218	0.2232	0.1338	0.0345	0.9902	0.0084	-0.0041	0.0048
Number of sleep episodes	Lung cancer (all)	24880342	cancer	European	0.0746	0.0612	1.2173	0.2235	0.126	0.0295	1.0084	0.0081	-0.0093	0.0052
Sleep efficiency	Phospholipids in small VLDL	27005778	metabolites	European	-0.0928	0.0762	-1.217	0.2236	0.1162	0.0351	0.9983	0.0084	0.0034	0.0046
M10 timing	Lung cancer (squamous cell)	24880342	cancer	European	-0.1569	0.1289	-1.2171	0.2236	0.0503	0.0196	1.0065	0.0067	0.0033	0.0048
Diurnal inactivity duration	Total cholesterol in large HDL	27005778	metabolites	European	-0.1096	0.0901	-1.2164	0.2238	0.1072	0.0286	1.0055	0.0143	-0.0037	0.0052
L5 timing	Infant head circumference	22504419	anthropometric	European	-0.1127	0.0927	-1.2154	0.2242	0.2277	0.0445	0.9908	0.0067	0.0081	0.0051
Diurnal inactivity duration	Femoral neck bone mineral density	22504420	bone	Mixed	-0.0537	0.0442	-1.2148	0.2245	0.3021	0.0251	0.9808	0.0085	0.0063	0.0051
Number of sleep episodes	Phospholipids in small VLDL	27005778	metabolites	European	-0.0921	0.076	-1.2122	0.2254	0.1162	0.0351	0.9983	0.0084	0.0069	0.0055
Sleep midpoint	Average number of double bonds in a fatty acid chain	27005778	metabolites	European	-0.1134	0.0936	-1.2113	0.2258	0.1712	0.0538	1.0018	0.0077	0.001	0.0045
Sleep duration	Total lipids in IDL	27005778	metabolites	European	0.1285	0.1061	1.2109	0.2259	0.0741	0.0443	1.019	0.0187	-0.0049	0.0052
Diurnal inactivity duration	Platelet count	22139419	haemotological	European	0.0564	0.0466	1.2092	0.2266	0.1209	0.0116	0.984	0.0082	-0.0034	0.0048
Diurnal inactivity duration	HOMA-IR	20081858	glycemic	European	0.0882	0.073	1.2082	0.227	0.068	0.0124	1.0035	0.0065	0.0134	0.0047
M10 timing	Autism spectrum disorder	0	psychiatric	European	0.0983	0.0814	1.2076	0.2272	0.4579	0.0519	0.9646	0.0066	-0.0014	0.0049
M10 timing	Body fat	26833246	anthropometric	Mixed	-0.0758	0.0629	-1.2052	0.2281	0.1067	0.0082	0.9045	0.0063	0.0014	0.0052
Sleep duration	Citrate	27005778	metabolites	European	0.1063	0.0882	1.205	0.2282	0.0715	0.0209	1.0117	0.0075	0.0047	0.0046
Sleep duration	Hip circumference	25673412	anthropometric	European	-0.039	0.0324	-1.204	0.2286	0.1271	0.0058	0.8608	0.008	0.0061	0.0054
Sleep efficiency	Total cholesterol in IDL	27005778	metabolites	European	0.1357	0.1129	1.2024	0.2292	0.0719	0.0456	1.0185	0.0196	-0.0008	0.0047
Sleep duration variation	Phenylalanine	27005778	metabolites	European	0.2553	0.2127	1.2005	0.23	0.0545	0.022	1.0046	0.0069	-0.0052	0.0044
Sleep efficiency	Apolipoprotein A-I	27005778	metabolites	European	0.1245	0.1037	1.2	0.2301	0.074	0.031	1.005	0.0117	-0.0042	0.0047
Number of sleep episodes	Apolipoprotein B	27005778	metabolites	European	-0.1033	0.0862	-1.1981	0.2309	0.0837	0.0402	1.0083	0.0146	0.0031	0.0059
L5 timing	Attention deficit hyperactivity disorder (GC)	27663945	psychiatric	European	0.1633	0.1363	1.1981	0.2309	0.0739	0.0299	0.9927	0.0075	-0.0046	0.006
Sleep duration	Free cholesterol in very large HDL	27005778	metabolites	European	-0.128	0.1072	-1.1949	0.2321	0.0502	0.0248	1.0134	0.0136	0.0026	0.005
Sleep efficiency	Free cholesterol in very large HDL	27005778	metabolites	European	0.1349	0.1132	1.1918	0.2334	0.0502	0.0248	1.0134	0.0136	-0.0035	0.0044
Diurnal inactivity duration	Phospholipids in large HDL	27005778	metabolites	European	-0.0998	0.0837	-1.1915	0.2335	0.1286	0.0302	0.9978	0.014	-0.0039	0.005
Sleep efficiency	Crohns disease	26192919	autoimmune	European	-0.051	0.0429	-1.1905	0.2339	0.5071	0.0588	1.0209	0.0108	0.0047	0.0047
L5 timing	Forced Vital capacity(FVC)	28166213	lung_function	European	0.0559	0.0471	1.1889	0.2345	0.2611	0.0158	0.9753	0.0069	-0.0022	0.0049
L5 timing	Attention deficit hyperactivity disorder (No GC)	27663945	psychiatric	European	0.162	0.1364	1.188	0.2348	0.0749	0.0303	1.0074	0.0076	-0.0046	0.006
Sleep efficiency	Total cholesterol in LDL	27005778	metabolites	European	0.13	0.1094	1.1876	0.235	0.0693	0.0503	1.0135	0.0235	-0.0017	0.0045
M10 timing	Asthma	17611496	autoimmune	European	-0.1269	0.1069	-1.1875	0.235	0.1109	0.0269	1.0147	0.0083	0.0084	0.0053
Sleep efficiency	Triglycerides in medium VLDL	27005778	metabolites	European	-0.107	0.0903	-1.186	0.2356	0.096	0.03	0.999	0.0066	0.0025	0.0051
Sleep duration	Total cholesterol in HDL	27005778	metabolites	European	-0.0909	0.0769	-1.1812	0.2375	0.0945	0.0284	1.0062	0.0126	-0.0031	0.005
Diurnal inactivity duration	Phospholipids in medium HDL	27005778	metabolites	European	-0.1184	0.1002	-1.1813	0.2375	0.0664	0.0232	0.9951	0.0077	-0.0021	0.0045
Sleep efficiency	Total lipids in small HDL	27005778	metabolites	European	-0.1503	0.1274	-1.1802	0.2379	0.053	0.026	1.0027	0.0074	0.0026	0.0044
L5 timing	Sleep duration (self report)	27494321	sleeping	European	-0.066	0.0559	-1.1801	0.238	0.0559	0.0049	1.0183	0.0071	0.0034	0.0046
Sleep duration	Phospholipids in very small VLDL	27005778	metabolites	European	0.1074	0.0913	1.1769	0.2392	0.0856	0.038	1.0147	0.0153	-0.003	0.0049
Number of sleep episodes	Attention deficit hyperactivity disorder	20732625	psychiatric	European	-0.1061	0.0902	-1.1759	0.2396	0.2584	0.0906	1.0045	0.0062	0.0079	0.005
Sleep midpoint	Concentration of very large HDL particles	27005778	metabolites	European	-0.166	0.1412	-1.1752	0.2399	0.0657	0.0263	1.0017	0.0148	0.0042	0.0045
Sleep midpoint	Body fat	26833246	anthropometric	Mixed	-0.0794	0.0676	-1.1737	0.2405	0.1067	0.0082	0.9045	0.0063	0.0025	0.0053
Sleep duration variation	Multiple sclerosis	21833088	autoimmune	European	-0.2238	0.1909	-1.1727	0.2409	0.0618	0.0277	1.0563	0.009	-0.0073	0.0056
L5 timing	Isoleucine	27005778	metabolites	European	0.111	0.0948	1.171	0.2416	0.0724	0.0231	0.9939	0.0066	0.0005	0.004
M10 timing	Mono-unsaturated fatty acids	27005778	metabolites	European	0.1535	0.1312	1.1696	0.2422	0.1049	0.0425	0.9881	0.0078	-0.005	0.0048
Sleep midpoint	2hr glucose adjusted for BMI	20081857	glycemic	European	-0.1625	0.139	-1.1695	0.2422	0.1001	0.0343	0.9941	0.0071	0.0051	0.005
Number of sleep episodes	PGC cross-disorder analysis	23453885	psychiatric	European	-0.057	0.0487	-1.169	0.2424	0.1737	0.0132	1.0121	0.0114	0.0009	0.008
L5 timing	Difference in height between adolescence and adulthood; age 14	23449627	anthropometric	European	0.1041	0.0891	1.1686	0.2426	0.4593	0.1056	0.9804	0.0066	-0.0003	0.0042
L5 timing	Age of first birth	27798627	reproductive	European	0.0561	0.048	1.1685	0.2426	0.0626	0.0035	0.9526	0.0078	0.0029	0.0051
L5 timing	Insomnia	28604731	sleeping	European	0.0722	0.0618	1.1673	0.2431	0.0481	0.0049	1.0018	0.0069	-0.0008	0.0045
Sleep duration variation	18:2 linoleic acid (LA)	27005778	metabolites	European	0.1928	0.1652	1.1667	0.2433	0.1254	0.0484	1.0037	0.0098	-0.008	0.0045
L5 timing	Forced expiratory volume in 1 second (FEV1)	28166213	lung_function	European	0.0549	0.0471	1.166	0.2436	0.2662	0.017	0.9691	0.0068	-0.0038	0.0048
M10 timing	Urinary albumin-to-creatinine ratio (non-diabetes)	26631737	kidney	European	-0.121	0.1038	-1.166	0.2436	0.0532	0.0105	0.9951	0.0072	0.0031	0.0048
Sleep duration	Total cholesterol in IDL	27005778	metabolites	European	0.1278	0.1097	1.1652	0.2439	0.0719	0.0456	1.0185	0.0196	-0.0051	0.0053
L5 timing	Heart rate	23583979	haemotological	Mixed	-0.0647	0.0556	-1.1638	0.2445	0.0847	0.0091	1.012	0.0085	0.0082	0.005
Sleep midpoint	Alzheimers disease	24162737	neurological	European	-0.1254	0.1078	-1.1632	0.2447	0.0451	0.0212	1.0655	0.0293	-0.0007	0.0051
M10 timing	Serum cystatin c	26831199	kidney	Mixed	-0.0853	0.0734	-1.1623	0.2451	0.1694	0.0666	0.9616	0.014	0.0103	0.005
Diurnal inactivity duration	Phospholipids in medium VLDL	27005778	metabolites	European	0.0896	0.0771	1.1624	0.2451	0.1103	0.0331	0.9967	0.0071	0.0015	0.0045
Sleep midpoint	Triglycerides in very large VLDL	27005778	metabolites	European	0.1034	0.089	1.1621	0.2452	0.1184	0.0294	0.9813	0.0069	-0.0036	0.0046
Diurnal inactivity duration	Phospholipids in very large VLDL	27005778	metabolites	European	0.0885	0.0763	1.1607	0.2457	0.1066	0.0278	0.9854	0.0067	0.0029	0.0043
Number of sleep episodes	Waist-to-hip ratio	25673412	anthropometric	European	0.0343	0.0296	1.1605	0.2459	0.1129	0.0069	0.9214	0.0089	-0.0014	0.0051
Number of sleep episodes	Concentration of medium HDL particles	27005778	metabolites	European	0.1103	0.0953	1.1582	0.2468	0.0634	0.026	0.995	0.0076	-0.0053	0.005
Sleep duration	Difference in height between adolescence and adulthood; age 14	23449627	anthropometric	European	0.1002	0.0869	1.153	0.2489	0.4593	0.1056	0.9804	0.0066	-0.006	0.0055
Number of sleep episodes	Sitting height ratio	25865494	anthropometric	European	-0.0581	0.0505	-1.1517	0.2494	0.2244	0.0282	0.9788	0.0075	0.0072	0.0053
Sleep midpoint	Mean Thalamus	25607358	brain_volume	European	-0.1427	0.124	-1.1504	0.25	0.1383	0.0355	0.9796	0.0062	0.0047	0.0049
L5 timing	Ever vs never smoked	20418890	smoking_behaviour	European	0.0771	0.0671	1.1495	0.2504	0.0754	0.0065	0.9965	0.0059	0.0084	0.0053
Number of sleep episodes	Urinary albumin-to-creatinine ratio	26631737	kidney	European	0.0759	0.0662	1.146	0.2518	0.0455	0.0087	0.9963	0.0067	-0.0119	0.0052
L5 timing	Concentration of chylomicrons and largest VLDL particles	27005778	metabolites	European	0.1042	0.0909	1.1454	0.252	0.1156	0.0266	0.9884	0.0064	0.0016	0.0045
Sleep efficiency	Total lipids in IDL	27005778	metabolites	European	0.129	0.1131	1.1413	0.2537	0.0741	0.0443	1.019	0.0187	-0.0012	0.0047
Sleep duration	Difference in height between childhood and adulthood; age 8	23449627	anthropometric	European	0.0851	0.0746	1.1413	0.2538	0.338	0.0505	0.9715	0.0077	-0.0048	0.0056
Number of sleep episodes	Triglycerides in small HDL	27005778	metabolites	European	-0.1092	0.0958	-1.1406	0.254	0.0662	0.027	0.9983	0.0082	0.0071	0.0053
Number of sleep episodes	Major depressive disorder	22472876	psychiatric	European	-0.0709	0.0622	-1.1384	0.2549	0.1725	0.0254	1.0043	0.0059	0.0059	0.0047
Diurnal inactivity duration	Age at Menopause	26414677	reproductive	European	0.0499	0.0439	1.136	0.256	0.1359	0.0158	0.9893	0.0138	-0.0036	0.0053
Sleep duration	Mean Caudate	25607358	brain_volume	European	0.0772	0.068	1.1349	0.2564	0.2515	0.0387	0.9681	0.006	-0.0021	0.0055
Sleep midpoint	Depressive symptoms	27089181	psychiatric	European	0.0804	0.071	1.1322	0.2575	0.0474	0.0037	1.0001	0.0072	0.0055	0.0054
Sleep midpoint	Mean Accumbens	25607358	brain_volume	European	-0.173	0.1529	-1.1313	0.2579	0.0906	0.0368	0.9793	0.0067	-0.0018	0.0052
Sleep efficiency	Neo-conscientiousness	21173776	personality	European	0.1276	0.113	1.1288	0.259	0.0731	0.0296	1.0002	0.0067	-0.0012	0.0055
Diurnal inactivity duration	Total lipids in large HDL	27005778	metabolites	European	-0.094	0.0834	-1.1277	0.2595	0.1325	0.0306	0.9999	0.0148	-0.0042	0.0051
Sleep duration variation	Triglycerides in very large HDL	27005778	metabolites	European	-0.1902	0.1689	-1.1263	0.26	0.0835	0.0253	1.0154	0.0274	0.0002	0.0047
M10 timing	Triglycerides in chylomicrons and largest VLDL particles	27005778	metabolites	European	0.116	0.1033	1.1228	0.2615	0.0918	0.0272	0.9904	0.0066	0.0017	0.0042
Sleep midpoint	Birth weight	27680694	anthropometric	European	0.0527	0.0469	1.1226	0.2616	0.1031	0.0066	1.0397	0.0095	-0.0049	0.0049
Diurnal inactivity duration	Anorexia Nervosa	24514567	psychiatric	European	-0.0426	0.038	-1.1212	0.2622	0.5599	0.0312	0.8972	0.0071	0.0003	0.005
Sleep midpoint	Rheumatoid Arthritis	24390342	autoimmune	European	-0.0595	0.0531	-1.1206	0.2625	0.1617	0.0288	1.0208	0.0159	-0.0026	0.0049
Sleep efficiency	Age of first birth	27798627	reproductive	European	0.0478	0.0427	1.1189	0.2632	0.0626	0.0035	0.9526	0.0078	-0.0027	0.0049
Sleep duration	Height_2010	20881960	anthropometric	European	0.0321	0.0287	1.1173	0.2639	0.2849	0.0164	1.0195	0.0186	0.0004	0.0062
Number of sleep episodes	Total cholesterol in medium HDL	27005778	metabolites	European	0.1065	0.0954	1.1168	0.2641	0.0539	0.025	0.9989	0.0089	-0.0077	0.0049
Sleep midpoint	Triglycerides in small HDL	27005778	metabolites	European	0.1555	0.1393	1.1165	0.2642	0.0662	0.027	0.9983	0.0082	-0.0054	0.0051
Sleep efficiency	Concentration of medium VLDL particles	27005778	metabolites	European	-0.0809	0.0726	-1.1145	0.2651	0.1484	0.0357	0.9809	0.0068	0.0035	0.005
Number of sleep episodes	Cigarettes smoked per day	20418890	smoking_behaviour	European	0.0796	0.0714	1.114	0.2653	0.0599	0.0152	1.0048	0.0062	0.0019	0.0049
M10 timing	Acetate	27005778	metabolites	European	-0.1424	0.1283	-1.1102	0.2669	0.0545	0.0196	1.0018	0.0069	0.0066	0.0043
Sleep efficiency	Total cholesterol in medium LDL	27005778	metabolites	European	0.1181	0.1065	1.1082	0.2678	0.0696	0.0466	1.0126	0.0218	-0.0008	0.0045
Number of sleep episodes	Creatinine	27005778	metabolites	European	-0.0761	0.0687	-1.1072	0.2682	0.1132	0.0247	1.0127	0.0074	0.0013	0.0049
Sleep efficiency	Free cholesterol	27005778	metabolites	European	0.1404	0.1268	1.1069	0.2683	0.0664	0.0427	1.0239	0.0107	0.0011	0.0045
Number of sleep episodes	Serum cystatin c	26831199	kidney	Mixed	-0.0505	0.0457	-1.1069	0.2683	0.1694	0.0666	0.9616	0.014	0.0042	0.0052
Sleep midpoint	Ratio of bisallylic groups to double bonds	27005778	metabolites	European	-0.0795	0.0719	-1.1052	0.2691	0.2945	0.1071	0.9779	0.009	0.0042	0.0044
Sleep efficiency	Childhood IQ	23358156	education	European	-0.087	0.0788	-1.1038	0.2697	0.2729	0.045	1.0024	0.0093	0.0004	0.0061
Number of sleep episodes	Triglycerides in chylomicrons and largest VLDL particles	27005778	metabolites	European	0.0848	0.0769	1.1024	0.2703	0.0918	0.0272	0.9904	0.0066	0.004	0.0049
Diurnal inactivity duration	Total cholesterol in large VLDL	27005778	metabolites	European	0.0833	0.0756	1.1025	0.2703	0.1159	0.0287	0.9917	0.0066	0.0037	0.0043
L5 timing	Extreme bmi	23563607	anthropometric	European	0.0681	0.0619	1.1016	0.2706	0.6928	0.0537	1.0298	0.0111	-0.0159	0.0079
L5 timing	Mono-unsaturated fatty acids	27005778	metabolites	European	0.1274	0.1161	1.0974	0.2725	0.1049	0.0425	0.9881	0.0078	-0.0032	0.0045
Sleep midpoint	Phospholipids in chylomicrons and largest VLDL particles	27005778	metabolites	European	0.1171	0.1069	1.0959	0.2731	0.0962	0.0263	0.9852	0.0065	-0.0026	0.0048
Sleep midpoint	Crohns disease	26192919	autoimmune	European	-0.0619	0.0565	-1.0957	0.2732	0.5071	0.0588	1.0209	0.0108	-0.0004	0.0051
L5 timing	Cigarettes smoked per day	20418890	smoking_behaviour	European	0.0968	0.0884	1.0956	0.2733	0.0599	0.0152	1.0048	0.0062	-0.0005	0.0046
Diurnal inactivity duration	Free cholesterol in medium VLDL	27005778	metabolites	European	0.0837	0.0764	1.0951	0.2735	0.1109	0.0333	0.9956	0.0071	0.0019	0.0044
Number of sleep episodes	Triglycerides in very large VLDL	27005778	metabolites	European	0.0788	0.0721	1.0939	0.274	0.1184	0.0294	0.9813	0.0069	0.0024	0.005
Sleep efficiency	Omega-9 and saturated fatty acids	27005778	metabolites	European	-0.1376	0.1261	-1.0913	0.2752	0.0864	0.0435	0.9961	0.0079	0.0029	0.0049
Sleep duration variation	Type 2 Diabetes	22885922	glycemic	European	0.1184	0.1087	1.0894	0.276	0.0878	0.0094	1.0082	0.007	-0.0054	0.0048
Sleep duration	Total cholesterol in very large HDL	27005778	metabolites	European	-0.1495	0.1372	-1.0891	0.2761	0.0344	0.0228	1.0127	0.0115	0.0033	0.0051
Sleep efficiency	Concentration of small VLDL particles	27005778	metabolites	European	-0.0799	0.0735	-1.0873	0.2769	0.1494	0.0373	0.9903	0.0079	0.0038	0.0049
M10 timing	Phenylalanine	27005778	metabolites	European	0.1494	0.1374	1.0873	0.2769	0.0545	0.022	1.0046	0.0069	-0.0032	0.0043
Diurnal inactivity duration	Heart rate	23583979	haemotological	Mixed	0.0534	0.0491	1.087	0.277	0.0847	0.0091	1.012	0.0085	-0.0043	0.0052
Number of sleep episodes	Platelet count	22139419	haemotological	European	0.0401	0.0369	1.0862	0.2774	0.1209	0.0116	0.984	0.0082	-0.0029	0.0049
Sleep efficiency	Extreme height	23563607	anthropometric	European	0.0553	0.0509	1.0859	0.2775	1.2294	0.1063	1.0369	0.0174	-0.0025	0.009
Sleep midpoint	Fasting proinsulin	20081858	glycemic	European	-0.1323	0.122	-1.084	0.2784	0.1727	0.0887	0.9845	0.0096	0.005	0.0052
L5 timing	PGC cross-disorder analysis	23453885	psychiatric	European	0.0588	0.0543	1.0832	0.2787	0.1737	0.0132	1.0121	0.0114	0.0131	0.0065
M10 timing	Urinary albumin-to-creatinine ratio	26631737	kidney	European	-0.1084	0.1002	-1.0818	0.2794	0.0455	0.0087	0.9963	0.0067	0.0037	0.0047
Sleep efficiency	Urinary albumin-to-creatinine ratio (non-diabetes)	26631737	kidney	European	-0.1027	0.095	-1.081	0.2797	0.0532	0.0105	0.9951	0.0072	-0.002	0.0059
Diurnal inactivity duration	Total lipids in medium HDL	27005778	metabolites	European	-0.1245	0.1152	-1.0808	0.2798	0.0599	0.0263	0.9965	0.008	-0.0028	0.0046
Sleep duration	18:2 linoleic acid (LA)	27005778	metabolites	European	-0.0991	0.0917	-1.0801	0.2801	0.1254	0.0484	1.0037	0.0098	-0.001	0.0049
Sleep duration	Mean diameter for VLDL particles	27005778	metabolites	European	-0.0736	0.0683	-1.0779	0.2811	0.1338	0.0345	0.9902	0.0084	0.0031	0.0047
Sleep duration variation	Total lipids in chylomicrons and largest VLDL particles	27005778	metabolites	European	-0.1612	0.1496	-1.0778	0.2811	0.1182	0.0272	0.9905	0.0066	0.0054	0.0044
L5 timing	Neo-conscientiousness	21173776	personality	European	-0.1371	0.1272	-1.0771	0.2814	0.0731	0.0296	1.0002	0.0067	-0.0041	0.0054
Sleep duration variation	Childhood IQ	23358156	education	European	-0.1714	0.1597	-1.0732	0.2832	0.2729	0.045	1.0024	0.0093	-0.0005	0.0068
Sleep duration variation	Coronary artery disease	26343387	cardiometabolic	Mixed	0.0741	0.0691	1.0727	0.2834	0.0796	0.0058	1.0435	0.0092	0.0096	0.0049
M10 timing	Neuroticism	27089181	personality	European	-0.0747	0.0697	-1.0726	0.2834	0.0892	0.0075	0.9901	0.0118	-0.0023	0.0068
Sleep midpoint	Type 2 Diabetes	22885922	glycemic	European	-0.0855	0.0797	-1.0724	0.2835	0.0878	0.0094	1.0082	0.007	-0.0053	0.0055
Diurnal inactivity duration	Mean diameter for VLDL particles	27005778	metabolites	European	0.0793	0.0741	1.0698	0.2847	0.1338	0.0345	0.9902	0.0084	-0.0008	0.0044
Sleep duration	Free cholesterol in large LDL	27005778	metabolites	European	0.1178	0.1102	1.0688	0.2852	0.0648	0.0478	1.0168	0.0233	-0.0069	0.0054
M10 timing	Multiple sclerosis	21833088	autoimmune	European	-0.1519	0.1422	-1.0681	0.2855	0.0618	0.0277	1.0563	0.009	-0.0029	0.0061
Diurnal inactivity duration	Forced expiratory volume in 1 second (FEV1)	28166213	lung_function	European	-0.041	0.0384	-1.0681	0.2855	0.2662	0.017	0.9691	0.0068	-0.001	0.005
Number of sleep episodes	Glutamine	27005778	metabolites	European	-0.0907	0.0852	-1.065	0.2869	0.0637	0.0209	1.0178	0.0077	0.0025	0.0045
Sleep duration	Forced expiratory volume in 1 second (FEV1)/Forced Vital capacity(FVC)	21946350	lung_function	European	0.0545	0.0512	1.0646	0.287	0.1231	0.0135	0.9289	0.0079	-0.005	0.0051
M10 timing	Fasting proinsulin	20081858	glycemic	European	-0.121	0.1142	-1.0592	0.2895	0.1727	0.0887	0.9845	0.0096	0.007	0.0047
Sleep efficiency	Platelet count	22139419	haemotological	European	-0.0481	0.0456	-1.0551	0.2914	0.1209	0.0116	0.984	0.0082	0.005	0.0043
Number of sleep episodes	Mean Hippocampus	25607358	brain_volume	European	0.0975	0.0925	1.0532	0.2922	0.1406	0.0388	0.9878	0.0065	-0.0046	0.0059
Sleep duration	Femoral neck bone mineral density	22504420	bone	Mixed	0.0405	0.0385	1.0531	0.2923	0.3021	0.0251	0.9808	0.0085	-0.0093	0.0051
Sleep duration variation	Femoral Neck bone mineral density	26367794	bone	Mixed	-0.1087	0.1034	-1.0512	0.2932	0.127	0.0145	0.9743	0.0079	0.0089	0.005
Sleep efficiency	Adiponectin	22479202	cardiometabolic	Mixed	0.0893	0.0849	1.0511	0.2932	0.1206	0.0255	1.0216	0.0123	-0.0014	0.0055
Sleep efficiency	Concentration of IDL particles	27005778	metabolites	European	0.1185	0.1127	1.051	0.2933	0.0754	0.043	1.0183	0.018	-0.0012	0.0047
Sleep duration	Systemic lupus erythematosus	26502338	autoimmune	European	0.0757	0.0723	1.0461	0.2955	0.3906	0.067	1.1054	0.0098	0.0002	0.0067
Sleep efficiency	Multiple sclerosis	21833088	autoimmune	European	-0.1142	0.1092	-1.0461	0.2955	0.0618	0.0277	1.0563	0.009	0.0055	0.0062
M10 timing	Cholesterol esters in medium VLDL	27005778	metabolites	European	0.0876	0.0838	1.0454	0.2959	0.1512	0.0377	0.9861	0.008	-0.0018	0.0045
Sleep midpoint	Apolipoprotein A-I	27005778	metabolites	European	-0.1534	0.1468	-1.0453	0.2959	0.074	0.031	1.005	0.0117	0.008	0.0051
Sleep duration	Urinary albumin-to-creatinine ratio	26631737	kidney	European	-0.0787	0.0754	-1.0443	0.2963	0.0455	0.0087	0.9963	0.0067	-0.0058	0.0053
Diurnal inactivity duration	Total lipids in medium VLDL	27005778	metabolites	European	0.0735	0.0704	1.0444	0.2963	0.1394	0.0345	0.9858	0.0068	0.0008	0.0044
Sleep midpoint	Ulcerative colitis	26192919	autoimmune	European	0.0741	0.071	1.0437	0.2966	0.2592	0.0318	1.0461	0.0094	-0.0015	0.0053
Sleep duration	Total lipids in small HDL	27005778	metabolites	European	-0.1286	0.1233	-1.0433	0.2968	0.053	0.026	1.0027	0.0074	-0.0049	0.005
Number of sleep episodes	Total lipids in chylomicrons and largest VLDL particles	27005778	metabolites	European	0.0796	0.0763	1.0432	0.2969	0.1182	0.0272	0.9905	0.0066	0.0034	0.0052
Sleep efficiency	Systemic lupus erythematosus	26502338	autoimmune	European	0.0628	0.0603	1.0414	0.2977	0.3906	0.067	1.1054	0.0098	0.0034	0.0055
Sleep duration	Celiac disease	20190752	autoimmune	European	0.0761	0.0732	1.0395	0.2986	0.3149	0.0493	1.0636	0.0108	-0.0103	0.0075
Diurnal inactivity duration	22:6 docosahexaenoic acid	27005778	metabolites	European	-0.1	0.0964	-1.0376	0.2994	0.1292	0.0376	0.9963	0.0073	-0.0006	0.0047
Sleep duration	Chronotype (self report)	27494321	sleeping	European	-0.0372	0.0359	-1.0371	0.2997	0.1019	0.0057	1.013	0.0075	0.0015	0.005
Diurnal inactivity duration	Fasting glucose main effect	22581228	glycemic	European	0.0565	0.0545	1.036	0.3002	0.0986	0.019	0.9983	0.0095	0.0058	0.0051
Sleep duration	HDL cholesterol	20686565	lipids	European	-0.0416	0.0403	-1.0332	0.3015	0.1274	0.0232	1.0582	0.0494	-4.3888e-05	0.0058
Sleep midpoint	Ratio of bisallylic groups to total fatty acids	27005778	metabolites	European	-0.079	0.0764	-1.0332	0.3015	0.2735	0.0951	0.986	0.0079	0.0023	0.0045
Number of sleep episodes	LDL cholesterol	20686565	lipids	European	0.0572	0.0554	1.0331	0.3016	0.1043	0.0284	1.0508	0.0483	-0.0141	0.0079
Sleep efficiency	Transferrin	25352340	metal	European	-0.099	0.096	-1.0313	0.3024	0.1616	0.0759	1.0624	0.024	0.0089	0.0068
Sleep midpoint	Total cholesterol in large VLDL	27005778	metabolites	European	0.0973	0.0944	1.0308	0.3026	0.1159	0.0287	0.9917	0.0066	-0.0035	0.0046
Sleep midpoint	Phenylalanine	27005778	metabolites	European	0.1342	0.1302	1.0304	0.3028	0.0545	0.022	1.0046	0.0069	-0.002	0.0047
Sleep efficiency	Total cholesterol in HDL	27005778	metabolites	European	0.0916	0.089	1.0302	0.3029	0.0945	0.0284	1.0062	0.0126	-0.0025	0.0044
Sleep duration variation	Free cholesterol in medium HDL	27005778	metabolites	European	0.2114	0.2056	1.0281	0.3039	0.0667	0.0232	0.9977	0.0082	-0.0054	0.0041
L5 timing	Lung cancer	27488534	cancer	European	0.0691	0.0672	1.0277	0.3041	0.3112	0.065	1.0152	0.007	-0.0002	0.0043
Sleep midpoint	Insomnia	27992416	sleeping	European	-0.0744	0.0726	-1.0243	0.3057	0.1334	0.0116	1.0025	0.0078	0.0036	0.0055
M10 timing	Attention deficit hyperactivity disorder (No GC)	27663945	psychiatric	European	-0.1468	0.1433	-1.0242	0.3058	0.0749	0.0303	1.0074	0.0076	0.0037	0.0058
Number of sleep episodes	Free cholesterol	27005778	metabolites	European	-0.1197	0.1169	-1.0233	0.3061	0.0664	0.0427	1.0239	0.0107	0.0018	0.0048
Number of sleep episodes	Total cholesterol in very large HDL	27005778	metabolites	European	-0.1426	0.1393	-1.0235	0.3061	0.0344	0.0228	1.0127	0.0115	0.0058	0.0049
M10 timing	Concentration of very small VLDL particles	27005778	metabolites	European	0.1066	0.1042	1.0226	0.3065	0.1152	0.036	1.0057	0.0122	-0.0063	0.0046
M10 timing	Obesity class 1	23563607	anthropometric	European	-0.0521	0.051	-1.0203	0.3076	0.2179	0.0116	1.0169	0.0109	-0.0082	0.0072
M10 timing	Attention deficit hyperactivity disorder (GC)	27663945	psychiatric	European	-0.1463	0.1434	-1.0202	0.3076	0.0739	0.0299	0.9927	0.0075	0.0036	0.0057
L5 timing	Forced expiratory volume in 1 second (FEV1)/Forced Vital capacity(FVC)	28166213	lung_function	European	0.05	0.049	1.0198	0.3078	0.2614	0.0206	0.9705	0.0083	-0.0088	0.005
M10 timing	Total cholesterol in medium VLDL	27005778	metabolites	European	0.09	0.0883	1.019	0.3082	0.1247	0.0352	0.992	0.0076	-0.001	0.0045
Number of sleep episodes	Transferrin	25352340	metal	European	-0.0576	0.0566	-1.0172	0.3091	0.1616	0.0759	1.0624	0.024	0.0029	0.0064
Sleep duration variation	Crohns disease	26192919	autoimmune	European	-0.0792	0.0779	-1.0166	0.3094	0.5071	0.0588	1.0209	0.0108	-0.0033	0.005
Number of sleep episodes	Asthma	17611496	autoimmune	European	0.072	0.0709	1.0156	0.3098	0.1109	0.0269	1.0147	0.0083	0.0048	0.0059
M10 timing	Total lipids in very small VLDL	27005778	metabolites	European	0.111	0.1093	1.0147	0.3102	0.106	0.0364	1.0101	0.0127	-0.0057	0.0046
Diurnal inactivity duration	Primary biliary cirrhosis	26394269	autoimmune	European	0.0621	0.0612	1.0146	0.3103	0.3785	0.0636	1.003	0.0098	0.0094	0.0055
M10 timing	Celiac disease	20190752	autoimmune	European	0.1056	0.1043	1.0134	0.3109	0.3149	0.0493	1.0636	0.0108	-0.0072	0.0073
Sleep efficiency	Attention deficit hyperactivity disorder (No GC)	27663945	psychiatric	European	-0.1133	0.112	-1.0121	0.3115	0.0749	0.0303	1.0074	0.0076	0.003	0.0057
Diurnal inactivity duration	Serum total triglycerides	27005778	metabolites	European	0.0725	0.0717	1.0118	0.3116	0.1251	0.0358	0.992	0.0075	0.0026	0.0044
Sleep efficiency	Total lipids in medium VLDL	27005778	metabolites	European	-0.077	0.0761	-1.011	0.312	0.1394	0.0345	0.9858	0.0068	0.003	0.0049
Sleep duration	Glycoprotein acetyls; mainly a1-acid glycoprotein	27005778	metabolites	European	-0.079	0.0784	-1.0078	0.3135	0.0984	0.0292	0.9862	0.0063	0.0059	0.0047
Sleep efficiency	Heart rate	23583979	haemotological	Mixed	0.0486	0.0482	1.0077	0.3136	0.0847	0.0091	1.012	0.0085	-0.0051	0.0049
M10 timing	Age at Menarche	25231870	reproductive	European	0.043	0.0427	1.0066	0.3141	0.2018	0.0099	0.9544	0.0117	-7.1976e-05	0.0055
Diurnal inactivity duration	Concentration of medium HDL particles	27005778	metabolites	European	-0.1117	0.1111	-1.0057	0.3146	0.0634	0.026	0.995	0.0076	-0.0023	0.0046
Sleep duration	Omega-9 and saturated fatty acids	27005778	metabolites	European	-0.1099	0.1093	-1.0053	0.3147	0.0864	0.0435	0.9961	0.0079	-4.5596e-06	0.0041
Sleep duration	Total cholesterol in large HDL	27005778	metabolites	European	-0.0752	0.0749	-1.0039	0.3154	0.1072	0.0286	1.0055	0.0143	-0.001	0.005
L5 timing	Depressive symptoms	27089181	psychiatric	European	0.0604	0.0601	1.0035	0.3156	0.0474	0.0037	1.0001	0.0072	0.0114	0.0053
Sleep efficiency	Attention deficit hyperactivity disorder (GC)	27663945	psychiatric	European	-0.1119	0.1117	-1.002	0.3163	0.0739	0.0299	0.9927	0.0075	0.0029	0.0057
M10 timing	Triglycerides in very large HDL	27005778	metabolites	European	0.1073	0.1071	1.0015	0.3166	0.0835	0.0253	1.0154	0.0274	-0.0034	0.0045
Sleep efficiency	Mean diameter for VLDL particles	27005778	metabolites	European	-0.0834	0.0833	-1.001	0.3168	0.1338	0.0345	0.9902	0.0084	0.0022	0.0051
Sleep duration variation	Extreme waist-to-hip ratio	23563607	anthropometric	European	0.1202	0.1202	1.0005	0.3171	0.3586	0.0579	0.9777	0.0085	-0.0013	0.0063
Sleep efficiency	Difference in height between childhood and adulthood; age 8	23449627	anthropometric	European	0.0745	0.0747	0.9985	0.318	0.338	0.0505	0.9715	0.0077	-0.0039	0.0051
L5 timing	Extreme height	23563607	anthropometric	European	-0.0466	0.0468	-0.9961	0.3192	1.2294	0.1063	1.0369	0.0174	-0.0092	0.0079
Number of sleep episodes	Heart rate	23583979	haemotological	Mixed	0.041	0.0412	0.9943	0.3201	0.0847	0.0091	1.012	0.0085	-9.8636e-05	0.0047
M10 timing	Adiponectin	22479202	cardiometabolic	Mixed	-0.0863	0.0868	-0.9943	0.3201	0.1206	0.0255	1.0216	0.0123	-0.0032	0.0053
Sleep midpoint	Neuroticism	24828478	personality	European	-0.1172	0.118	-0.9929	0.3207	0.0148	0.0033	1.0081	0.0062	6.9287e-05	0.0052
Sleep midpoint	Lung cancer	27488534	cancer	European	-0.0798	0.0804	-0.9928	0.3208	0.3112	0.065	1.0152	0.007	0.0005	0.0043
M10 timing	Forced expiratory volume in 1 second (FEV1)	21946350	lung_function	European	0.1029	0.1036	0.9925	0.321	0.1733	0.0222	0.8803	0.0119	-0.0075	0.0085
M10 timing	Concentration of small LDL particles	27005778	metabolites	European	0.1013	0.1022	0.9913	0.3215	0.0935	0.0437	1.0073	0.0158	-0.0087	0.0045
L5 timing	Subjective well being	27089181	psychiatric	European	-0.0592	0.0598	-0.9906	0.3219	0.0252	0.0021	1.0005	0.0071	-0.005	0.0053
Sleep efficiency	Mean Putamen	25607358	brain_volume	European	-0.0643	0.0651	-0.9884	0.323	0.2983	0.0469	0.9503	0.0068	0.0047	0.005
Sleep duration	Cigarettes smoked per day	20418890	smoking_behaviour	European	-0.0778	0.0787	-0.9878	0.3233	0.0599	0.0152	1.0048	0.0062	-0.001	0.0049
Sleep duration	Attention deficit hyperactivity disorder	20732625	psychiatric	European	-0.0947	0.0959	-0.9874	0.3234	0.2584	0.0906	1.0045	0.0062	0.0055	0.0047
Diurnal inactivity duration	Glucose	27005778	metabolites	European	0.0805	0.0816	0.9856	0.3243	0.0868	0.0211	0.9957	0.0063	-0.0046	0.0043
Sleep midpoint	Average number of methylene groups per a double bond	27005778	metabolites	European	0.0856	0.087	0.9838	0.3252	0.2024	0.078	0.9955	0.0082	0.0003	0.0043
M10 timing	Childhood obesity	22484627	anthropometric	European	-0.0694	0.0708	-0.9802	0.327	0.4143	0.0457	0.9261	0.0076	0.0005	0.0048
M10 timing	Mean Accumbens	25607358	brain_volume	European	-0.1436	0.1469	-0.9774	0.3284	0.0906	0.0368	0.9793	0.0067	0.0096	0.0053
Diurnal inactivity duration	Major depressive disorder	22472876	psychiatric	European	0.0698	0.0715	0.9764	0.3288	0.1725	0.0254	1.0043	0.0059	0.0059	0.0047
Number of sleep episodes	Type 2 Diabetes	22885922	glycemic	European	-0.048	0.0492	-0.9763	0.3289	0.0878	0.0094	1.0082	0.007	0.0067	0.0053
Number of sleep episodes	Ratio of bisallylic groups to double bonds	27005778	metabolites	European	-0.0512	0.0525	-0.9758	0.3292	0.2945	0.1071	0.9779	0.009	0.0002	0.0049
Diurnal inactivity duration	Total lipids in very large VLDL	27005778	metabolites	European	0.0672	0.069	0.9747	0.3297	0.1354	0.03	0.9787	0.007	0.0041	0.0042
Sleep duration	Acetate	27005778	metabolites	European	-0.102	0.1048	-0.9725	0.3308	0.0545	0.0196	1.0018	0.0069	0.004	0.0051
Sleep duration variation	Creatinine	27005778	metabolites	European	0.1212	0.1251	0.9692	0.3325	0.1132	0.0247	1.0127	0.0074	-0.0024	0.0045
Sleep efficiency	Triglycerides in very small VLDL	27005778	metabolites	European	-0.0785	0.0812	-0.9676	0.3333	0.1377	0.0367	0.9987	0.0097	0.0038	0.0048
M10 timing	Urate	23263486	other	European	-0.0422	0.0437	-0.966	0.3341	0.1761	0.0584	0.9536	0.0489	0.0118	0.0049
Sleep efficiency	Tyrosine	27005778	metabolites	European	-0.0878	0.0912	-0.9626	0.3358	0.0749	0.0269	0.9991	0.0065	0.0002	0.0044
Sleep midpoint	Mean diameter for LDL particles	27005778	metabolites	European	-0.1653	0.1718	-0.9621	0.336	0.0459	0.0265	1.0011	0.0123	0.0025	0.0047
L5 timing	Age at Menopause	26414677	reproductive	European	0.0478	0.0498	0.9589	0.3376	0.1359	0.0158	0.9893	0.0138	-0.0048	0.0045
Sleep efficiency	Triglycerides in small VLDL	27005778	metabolites	European	-0.074	0.0772	-0.9582	0.338	0.1203	0.0352	0.9937	0.0071	0.0015	0.0049
L5 timing	Total cholesterol in HDL	27005778	metabolites	European	-0.0876	0.0919	-0.9535	0.3403	0.0945	0.0284	1.0062	0.0126	-0.0002	0.0044
M10 timing	Insomnia	28604731	sleeping	European	-0.0704	0.0739	-0.9536	0.3403	0.0481	0.0049	1.0018	0.0069	0.0007	0.005
Sleep duration	Forced Vital capacity(FVC)	28166213	lung_function	European	-0.0375	0.0393	-0.9534	0.3404	0.2611	0.0158	0.9753	0.0069	0.0093	0.0053
Diurnal inactivity duration	HbA1C	20858683	glycemic	European	-0.0653	0.0686	-0.9528	0.3407	0.0653	0.0115	0.9989	0.007	0.0119	0.0049
Number of sleep episodes	Free cholesterol to esterified cholesterol ratio	27005778	metabolites	European	-0.1204	0.1267	-0.9509	0.3416	0.0573	0.0505	1.0136	0.0126	-0.0007	0.0051
L5 timing	Urinary albumin-to-creatinine ratio (non-diabetes)	26631737	kidney	European	-0.0919	0.0968	-0.9495	0.3424	0.0532	0.0105	0.9951	0.0072	0.0063	0.0052
Diurnal inactivity duration	Concentration of medium VLDL particles	27005778	metabolites	European	0.0657	0.0692	0.9494	0.3424	0.1484	0.0357	0.9809	0.0068	0.0009	0.0044
Sleep duration variation	Lumbar spine bone mineral density	22504420	bone	Mixed	-0.0738	0.0778	-0.9489	0.3427	0.2705	0.0249	1.0127	0.0084	0.0042	0.005
Sleep midpoint	Forearm Bone mineral density	26367794	bone	Mixed	0.1354	0.1428	0.9485	0.3429	0.0906	0.0423	1.0109	0.0065	-0.0072	0.0048
M10 timing	Mean Hippocampus	25607358	brain_volume	European	-0.1133	0.1196	-0.9472	0.3435	0.1406	0.0388	0.9878	0.0065	0.0068	0.0046
L5 timing	Total cholesterol in medium HDL	27005778	metabolites	European	-0.1317	0.1395	-0.9442	0.3451	0.0539	0.025	0.9989	0.0089	0.0034	0.0047
Sleep duration variation	Fasting proinsulin	20081858	glycemic	European	0.152	0.1611	0.9432	0.3456	0.1727	0.0887	0.9845	0.0096	0.0012	0.0047
M10 timing	22:6 docosahexaenoic acid	27005778	metabolites	European	0.1145	0.1218	0.9401	0.3472	0.1292	0.0376	0.9963	0.0073	-0.0051	0.0045
Sleep midpoint	Attention deficit hyperactivity disorder	20732625	psychiatric	European	0.1314	0.1398	0.94	0.3472	0.2584	0.0906	1.0045	0.0062	-0.0037	0.0048
M10 timing	Extreme bmi	23563607	anthropometric	European	0.0699	0.0745	0.9383	0.3481	0.6928	0.0537	1.0298	0.0111	-0.0202	0.0075
Sleep efficiency	Triglycerides in very large HDL	27005778	metabolites	European	0.0952	0.1016	0.9367	0.3489	0.0835	0.0253	1.0154	0.0274	-0.0038	0.0048
Sleep efficiency	Total lipids in small VLDL	27005778	metabolites	European	-0.0688	0.0738	-0.9326	0.351	0.1439	0.0372	0.9918	0.008	0.0038	0.0048
L5 timing	Free cholesterol in large HDL	27005778	metabolites	European	-0.0763	0.0819	-0.9319	0.3514	0.108	0.028	1.0074	0.014	0.0012	0.0044
Diurnal inactivity duration	Isoleucine	27005778	metabolites	European	0.0714	0.0767	0.9315	0.3516	0.0724	0.0231	0.9939	0.0066	0.0005	0.0046
L5 timing	Cholesterol esters in medium HDL	27005778	metabolites	European	-0.1394	0.1503	-0.9272	0.3538	0.0545	0.0288	1.0002	0.009	0.0036	0.0047
Sleep duration	Inflammatory Bowel Disease (Euro)	26192919	autoimmune	European	0.0394	0.0425	0.9271	0.3539	0.3358	0.0338	1.0517	0.0098	-0.0021	0.006
Sleep efficiency	Phospholipids in very small VLDL	27005778	metabolites	European	0.0969	0.1045	0.9269	0.354	0.0856	0.038	1.0147	0.0153	-0.0009	0.0045
Sleep efficiency	Serum total cholesterol	27005778	metabolites	European	0.0983	0.1062	0.9257	0.3546	0.0647	0.0375	1.0222	0.0152	-0.0008	0.0046
Sleep duration variation	Serum creatinine (non-diabetes)	26831199	kidney	Mixed	0.0791	0.0855	0.9255	0.3547	0.1153	0.0106	0.9781	0.0132	-0.0015	0.0063
Sleep efficiency	Birth weight	27680694	anthropometric	European	0.0353	0.0382	0.9232	0.3559	0.1031	0.0066	1.0397	0.0095	-0.0068	0.0048
L5 timing	Total cholesterol in large HDL	27005778	metabolites	European	-0.0785	0.0851	-0.9228	0.3561	0.1072	0.0286	1.0055	0.0143	0.0008	0.0044
Sleep efficiency	Free cholesterol in medium VLDL	27005778	metabolites	European	-0.0712	0.0773	-0.9214	0.3568	0.1109	0.0333	0.9956	0.0071	0.0018	0.0049
Sleep efficiency	Valine	27005778	metabolites	European	-0.0877	0.0952	-0.9211	0.357	0.0603	0.0185	1.0158	0.0074	0.0036	0.0044
Sleep duration	Excessive daytime sleepiness	27992416	sleeping	European	-0.0457	0.0496	-0.9207	0.3572	0.0541	0.0053	1.0024	0.007	-0.0245	0.0047
Number of sleep episodes	Total cholesterol in medium VLDL	27005778	metabolites	European	-0.0667	0.0725	-0.92	0.3576	0.1247	0.0352	0.992	0.0076	0.0068	0.0053
Diurnal inactivity duration	Free cholesterol in large VLDL	27005778	metabolites	European	0.0683	0.0743	0.9198	0.3577	0.1225	0.0297	0.9887	0.0067	0.0037	0.0044
Sleep midpoint	Infant head circumference	22504419	anthropometric	European	0.0929	0.101	0.9196	0.3578	0.2277	0.0445	0.9908	0.0067	0.005	0.005
L5 timing	Insomnia	27992416	sleeping	European	0.0499	0.0543	0.9194	0.3579	0.1334	0.0116	1.0025	0.0078	-0.0003	0.0048
Sleep duration	Total cholesterol in medium HDL	27005778	metabolites	European	-0.1033	0.1124	-0.919	0.3581	0.0539	0.025	0.9989	0.0089	-0.0001	0.005
Diurnal inactivity duration	Forced expiratory volume in 1 second (FEV1)	26635082	lung_function	European	-0.0507	0.0552	-0.9178	0.3587	0.1405	0.0157	0.9921	0.0066	-0.0045	0.0048
M10 timing	Total lipids in small LDL	27005778	metabolites	European	0.0983	0.1072	0.9167	0.3593	0.0865	0.0458	1.0081	0.0175	-0.0085	0.0046
Number of sleep episodes	Concentration of chylomicrons and largest VLDL particles	27005778	metabolites	European	0.0649	0.0708	0.9165	0.3594	0.1156	0.0266	0.9884	0.0064	0.0011	0.0049
L5 timing	Free cholesterol in medium HDL	27005778	metabolites	European	-0.1077	0.1177	-0.9156	0.3599	0.0667	0.0232	0.9977	0.0082	0.0019	0.0045
Sleep duration	Total lipids in large LDL	27005778	metabolites	European	0.0985	0.1077	0.9144	0.3605	0.0755	0.0513	1.0144	0.0218	-0.0056	0.0053
M10 timing	Omega-9 and saturated fatty acids	27005778	metabolites	European	0.1315	0.1439	0.914	0.3607	0.0864	0.0435	0.9961	0.0079	-0.0052	0.0048
Sleep duration	Cholesterol esters in large HDL	27005778	metabolites	European	-0.0656	0.0721	-0.9103	0.3627	0.1259	0.0309	0.9997	0.0141	-0.0013	0.0049
Sleep efficiency	Age at Menopause	26414677	reproductive	European	0.0394	0.0433	0.9085	0.3636	0.1359	0.0158	0.9893	0.0138	-0.0059	0.0049
Sleep efficiency	Total cholesterol in very large HDL	27005778	metabolites	European	0.128	0.141	0.9078	0.364	0.0344	0.0228	1.0127	0.0115	-0.0031	0.0044
M10 timing	Free cholesterol in medium VLDL	27005778	metabolites	European	0.0858	0.0945	0.9076	0.3641	0.1109	0.0333	0.9956	0.0071	-0.0016	0.0043
Sleep duration variation	Mean Accumbens	25607358	brain_volume	European	-0.2058	0.2269	-0.9069	0.3645	0.0906	0.0368	0.9793	0.0067	-0.0007	0.0049
L5 timing	Mean Putamen	25607358	brain_volume	European	-0.065	0.0717	-0.9067	0.3646	0.2983	0.0469	0.9503	0.0068	0.0009	0.0045
Sleep duration variation	Citrate	27005778	metabolites	European	-0.1558	0.172	-0.9061	0.3649	0.0715	0.0209	1.0117	0.0075	0.0001	0.0042
Sleep midpoint	Age at Menarche	25231870	reproductive	European	0.0382	0.0422	0.9052	0.3653	0.2018	0.0099	0.9544	0.0117	0.0009	0.0052
Diurnal inactivity duration	Adiponectin	22479202	cardiometabolic	Mixed	-0.0641	0.0709	-0.9047	0.3656	0.1206	0.0255	1.0216	0.0123	-0.0009	0.0056
M10 timing	Phospholipids in IDL	27005778	metabolites	European	0.1172	0.1296	0.9045	0.3657	0.0619	0.0414	1.0208	0.0191	-0.0088	0.0047
M10 timing	Height_2010	20881960	anthropometric	European	-0.0351	0.0389	-0.9037	0.3662	0.2849	0.0164	1.0195	0.0186	-0.0063	0.0063
M10 timing	Concentration of IDL particles	27005778	metabolites	European	0.1147	0.127	0.9034	0.3663	0.0754	0.043	1.0183	0.018	-0.0078	0.0047
Number of sleep episodes	Coronary artery disease	26343387	cardiometabolic	Mixed	0.0312	0.0346	0.9025	0.3668	0.0796	0.0058	1.0435	0.0092	-0.0067	0.0055
Sleep duration	Concentration of large LDL particles	27005778	metabolites	European	0.096	0.1064	0.9018	0.3672	0.0757	0.0502	1.0158	0.0212	-0.0054	0.0053
M10 timing	Child birth weight	23202124	anthropometric	European	-0.0814	0.0902	-0.9018	0.3672	0.1136	0.0182	1.004	0.0059	0.0047	0.0047
L5 timing	Serumurate overweight	25811787	uric_acid	European	-0.0505	0.0561	-0.9	0.3681	0.5084	0.2897	0.9718	0.0254	0.0069	0.0042
Diurnal inactivity duration	Acetoacetate	27005778	metabolites	European	0.0975	0.1084	0.899	0.3686	0.0736	0.0281	0.9801	0.0072	0.0023	0.0048
Sleep efficiency	Total lipids in large LDL	27005778	metabolites	European	0.0987	0.1098	0.8984	0.369	0.0755	0.0513	1.0144	0.0218	-0.0003	0.0047
Sleep midpoint	Triglycerides in small VLDL	27005778	metabolites	European	0.0883	0.0985	0.8962	0.3702	0.1203	0.0352	0.9937	0.0071	-0.0046	0.0048
Number of sleep episodes	Eczema	26482879	autoimmune	Mixed	0.0648	0.0724	0.8956	0.3705	0.0679	0.0151	1.0238	0.0072	-0.005	0.0052
Sleep midpoint	Total lipids in very large HDL	27005778	metabolites	European	-0.1269	0.1421	-0.8928	0.372	0.0609	0.0281	1.0157	0.0148	0.0039	0.0044
Sleep midpoint	Cigarettes smoked per day	20418890	smoking_behaviour	European	0.091	0.1021	0.8917	0.3725	0.0599	0.0152	1.0048	0.0062	0.0052	0.0041
Sleep duration variation	Description of average fatty acid chain length; not actual carbon number	27005778	metabolites	European	-0.1691	0.1897	-0.8916	0.3726	0.1001	0.0345	0.9834	0.0065	9.2443e-05	0.0048
Diurnal inactivity duration	Apolipoprotein A-I	27005778	metabolites	European	-0.0918	0.1033	-0.8886	0.3742	0.074	0.031	1.005	0.0117	-0.0047	0.0045
Number of sleep episodes	Forced expiratory volume in 1 second (FEV1)	21946350	lung_function	European	0.0602	0.0678	0.8883	0.3744	0.1733	0.0222	0.8803	0.0119	-0.0053	0.0091
Sleep duration variation	Omega-9 and saturated fatty acids	27005778	metabolites	European	0.1858	0.2093	0.8875	0.3748	0.0864	0.0435	0.9961	0.0079	-0.0075	0.0043
Sleep duration	Fasting proinsulin	20081858	glycemic	European	-0.0764	0.0861	-0.8874	0.3749	0.1727	0.0887	0.9845	0.0096	0.0014	0.0051
M10 timing	Citrate	27005778	metabolites	European	-0.106	0.1194	-0.8873	0.3749	0.0715	0.0209	1.0117	0.0075	0.0066	0.0045
Diurnal inactivity duration	Infant head circumference	22504419	anthropometric	European	0.0793	0.0894	0.8866	0.3753	0.2277	0.0445	0.9908	0.0067	-0.0072	0.0056
Sleep duration variation	Cholesterol esters in medium HDL	27005778	metabolites	European	0.2229	0.2517	0.8854	0.3759	0.0545	0.0288	1.0002	0.009	-0.0041	0.0043
Sleep midpoint	Total lipids in chylomicrons and largest VLDL particles	27005778	metabolites	European	0.0916	0.1034	0.8854	0.3759	0.1182	0.0272	0.9905	0.0066	-0.0023	0.0047
Sleep duration variation	Phospholipids in very large HDL	27005778	metabolites	European	-0.1538	0.1738	-0.8852	0.3761	0.0934	0.0294	1.0071	0.0167	0.0032	0.0049
Diurnal inactivity duration	Child birth length	25281659	anthropometric	European	0.0643	0.0727	0.8845	0.3765	0.1702	0.0234	0.9923	0.0071	-0.0108	0.0057
Sleep duration variation	Total cholesterol in medium HDL	27005778	metabolites	European	0.2108	0.2388	0.883	0.3773	0.0539	0.025	0.9989	0.0089	-0.0042	0.0042
M10 timing	Phospholipids in large VLDL	27005778	metabolites	European	0.0765	0.0868	0.8811	0.3783	0.1163	0.0307	0.9894	0.0065	-0.0014	0.0042
Sleep duration	Total cholesterol in LDL	27005778	metabolites	European	0.0968	0.1099	0.8808	0.3784	0.0693	0.0503	1.0135	0.0235	-0.0063	0.0055
Sleep duration variation	Total cholesterol in small VLDL	27005778	metabolites	European	0.1439	0.1635	0.8801	0.3788	0.0905	0.0321	1.0053	0.0095	-0.0046	0.0045
L5 timing	Major depressive disorder	22472876	psychiatric	European	0.0702	0.0798	0.8798	0.379	0.1725	0.0254	1.0043	0.0059	0.0021	0.0051
Sleep duration variation	Total lipids in large VLDL	27005778	metabolites	European	-0.1239	0.1412	-0.8774	0.3803	0.1383	0.0301	0.9855	0.0063	0.0039	0.0045
Diurnal inactivity duration	Tyrosine	27005778	metabolites	European	-0.0825	0.0941	-0.8764	0.3808	0.0749	0.0269	0.9991	0.0065	0.0018	0.005
Sleep midpoint	Mean platelet volume	22139419	haemotological	European	-0.066	0.0753	-0.8762	0.3809	0.3208	0.0508	0.9813	0.0106	0.0036	0.0055
Sleep efficiency	Alanine	27005778	metabolites	European	-0.0786	0.0898	-0.8761	0.381	0.0841	0.0272	1.0122	0.0074	2.6877e-05	0.0047
L5 timing	Alanine	27005778	metabolites	European	-0.089	0.1018	-0.8743	0.3819	0.0841	0.0272	1.0122	0.0074	0.0085	0.0042
Sleep midpoint	Serum total triglycerides	27005778	metabolites	European	0.0812	0.0929	0.8742	0.382	0.1251	0.0358	0.992	0.0075	-0.0034	0.0048
Sleep midpoint	Obesity class 1	23563607	anthropometric	European	-0.0457	0.0524	-0.8724	0.383	0.2179	0.0116	1.0169	0.0109	-0.0045	0.0064
M10 timing	Age of smoking initiation	20418890	smoking_behaviour	European	-0.1189	0.1366	-0.8703	0.3842	0.062	0.0185	0.9991	0.0062	0.0041	0.0046
Sleep duration variation	Forearm Bone mineral density	26367794	bone	Mixed	-0.1833	0.211	-0.8687	0.385	0.0906	0.0423	1.0109	0.0065	0.0021	0.0043
Sleep efficiency	Forced Vital capacity(FVC)	28166213	lung_function	European	0.0376	0.0433	0.8674	0.3857	0.2611	0.0158	0.9753	0.0069	0.0006	0.0053
M10 timing	Rheumatoid Arthritis	24390342	autoimmune	European	-0.0546	0.063	-0.8668	0.386	0.1617	0.0288	1.0208	0.0159	-0.0008	0.0051
Sleep midpoint	Phospholipids in large VLDL	27005778	metabolites	European	0.084	0.0969	0.8669	0.386	0.1162	0.0307	0.9894	0.0065	-0.0016	0.0046
Sleep midpoint	Free cholesterol to esterified cholesterol ratio	27005778	metabolites	European	-0.1533	0.1769	-0.8665	0.3862	0.0573	0.0505	1.0136	0.0126	-9.878e-05	0.0047
L5 timing	Forced expiratory volume in 1 second (FEV1)/Forced Vital capacity(FVC)	21946350	lung_function	European	-0.0504	0.0582	-0.8649	0.3871	0.1231	0.0135	0.9289	0.0079	0.0026	0.0051
L5 timing	Valine	27005778	metabolites	European	-0.0982	0.1136	-0.8644	0.3874	0.0603	0.0185	1.0158	0.0074	0.0064	0.0042
Diurnal inactivity duration	Concentration of chylomicrons and largest VLDL particles	27005778	metabolites	European	0.0656	0.0761	0.8624	0.3885	0.1156	0.0266	0.9884	0.0064	0.0014	0.0044
Sleep efficiency	Cholesterol esters in large LDL	27005778	metabolites	European	0.0916	0.1063	0.8622	0.3886	0.0769	0.0507	1.0121	0.0215	0.0003	0.0046
Diurnal inactivity duration	Attention deficit hyperactivity disorder (GC)	27663945	psychiatric	European	0.0959	0.1114	0.8609	0.3893	0.0739	0.0299	0.9927	0.0075	0.0004	0.0052
Diurnal inactivity duration	Attention deficit hyperactivity disorder (No GC)	27663945	psychiatric	European	0.096	0.1115	0.861	0.3893	0.0749	0.0303	1.0074	0.0076	0.0004	0.0052
Sleep efficiency	Concentration of large LDL particles	27005778	metabolites	European	0.0945	0.1099	0.8597	0.3899	0.0757	0.0502	1.0158	0.0212	-0.0004	0.0047
Sleep midpoint	Fathers age at death	27015805	aging	European	0.0914	0.1064	0.8584	0.3907	0.0402	0.0069	1.0173	0.0069	-0.0082	0.005
Sleep duration	LDL cholesterol	20686565	lipids	European	0.0386	0.0451	0.8557	0.3922	0.1043	0.0284	1.0508	0.0483	-0.0032	0.0069
Sleep efficiency	Neuroticism	27089181	personality	European	-0.0374	0.0437	-0.8557	0.3922	0.0892	0.0075	0.9901	0.0118	-0.0025	0.0058
Sleep efficiency	Mean diameter for LDL particles	27005778	metabolites	European	0.1271	0.1487	0.8545	0.3928	0.0459	0.0265	1.0011	0.0123	-4.6363e-05	0.005
L5 timing	Mean Hippocampus	25607358	brain_volume	European	0.085	0.1002	0.8487	0.3961	0.1406	0.0388	0.9878	0.0065	-0.0034	0.0045
Sleep midpoint	Triglycerides in very large HDL	27005778	metabolites	European	-0.0898	0.1059	-0.8481	0.3964	0.0835	0.0253	1.0154	0.0274	0.0064	0.0045
Sleep duration variation	Free cholesterol in very large HDL	27005778	metabolites	European	-0.1925	0.2273	-0.8472	0.3969	0.0502	0.0248	1.0134	0.0136	0.007	0.0047
Sleep efficiency	Ratio of bisallylic groups to total fatty acids	27005778	metabolites	European	0.0595	0.0703	0.8463	0.3974	0.2735	0.0951	0.986	0.0079	0.0036	0.0048
M10 timing	Mean Pallidum	25607358	brain_volume	European	0.093	0.1099	0.8462	0.3975	0.1614	0.0412	0.9778	0.0069	-0.003	0.0049
Number of sleep episodes	Anorexia Nervosa	24514567	psychiatric	European	-0.0287	0.0339	-0.8456	0.3978	0.5599	0.0312	0.8972	0.0071	0.0056	0.0051
M10 timing	Overweight	23563607	anthropometric	European	-0.0466	0.0552	-0.8451	0.398	0.1095	0.0065	1.0248	0.0096	-0.0032	0.0066
Number of sleep episodes	Difference in height between childhood and adulthood; age 8	23449627	anthropometric	European	-0.0522	0.0618	-0.8438	0.3988	0.338	0.0505	0.9715	0.0077	0.0129	0.0059
Sleep efficiency	Phospholipids in medium VLDL	27005778	metabolites	European	-0.0676	0.0802	-0.8423	0.3996	0.1103	0.0331	0.9967	0.0071	0.002	0.005
M10 timing	Phospholipids in medium VLDL	27005778	metabolites	European	0.0799	0.0949	0.8417	0.3999	0.1103	0.0331	0.9967	0.0071	-0.0015	0.0043
Diurnal inactivity duration	Mono-unsaturated fatty acids	27005778	metabolites	European	0.0825	0.0981	0.8408	0.4004	0.1049	0.0425	0.9881	0.0078	-7.0951e-05	0.0045
Sleep efficiency	Omega-3 fatty acids	27005778	metabolites	European	-0.0752	0.0896	-0.8394	0.4013	0.156	0.042	0.9907	0.0079	0.0078	0.0048
M10 timing	Total lipids in medium VLDL	27005778	metabolites	European	0.0734	0.0874	0.8393	0.4013	0.1394	0.0345	0.9858	0.0068	-0.0017	0.0044
M10 timing	Concentration of small VLDL particles	27005778	metabolites	European	0.0737	0.0878	0.8385	0.4017	0.1494	0.0373	0.9903	0.0079	-0.0023	0.0044
L5 timing	Total lipids in small HDL	27005778	metabolites	European	-0.107	0.1277	-0.8377	0.4022	0.053	0.026	1.0027	0.0074	0.0004	0.0042
Sleep duration	Tyrosine	27005778	metabolites	European	-0.0694	0.0829	-0.8372	0.4025	0.0749	0.0269	0.9991	0.0065	-0.0016	0.0045
Sleep midpoint	Former vs Current smoker	20418890	smoking_behaviour	European	0.0894	0.1068	0.8372	0.4025	0.0631	0.0102	1.0006	0.0064	-0.0045	0.005
Number of sleep episodes	Infant head circumference	22504419	anthropometric	European	-0.0568	0.0678	-0.8367	0.4028	0.2277	0.0445	0.9908	0.0067	-0.0041	0.0057
Sleep duration	Ratio of bisallylic groups to double bonds	27005778	metabolites	European	0.0475	0.0568	0.8358	0.4033	0.2945	0.1071	0.9779	0.009	-0.0021	0.0045
Sleep midpoint	Urinary albumin-to-creatinine ratio (non-diabetes)	26631737	kidney	European	-0.0875	0.1048	-0.8348	0.4038	0.0532	0.0105	0.9951	0.0072	0.0063	0.0047
Sleep duration variation	Total cholesterol in large LDL	27005778	metabolites	European	0.1526	0.183	0.8341	0.4042	0.0663	0.0464	1.0145	0.0223	-0.0032	0.0043
Number of sleep episodes	Total Cholesterol	20686565	lipids	European	0.0375	0.045	0.8333	0.4047	0.1342	0.0241	1.0209	0.0348	-0.0152	0.0071
M10 timing	Free cholesterol in IDL	27005778	metabolites	European	0.0996	0.1196	0.8325	0.4051	0.072	0.041	1.0198	0.0197	-0.0082	0.0048
Number of sleep episodes	Phospholipids in medium HDL	27005778	metabolites	European	0.0715	0.0861	0.8299	0.4066	0.0664	0.0232	0.9951	0.0077	-0.0046	0.0049
Sleep duration variation	Free cholesterol in small VLDL	27005778	metabolites	European	0.1254	0.1512	0.8295	0.4068	0.1115	0.0336	0.9998	0.0086	-0.0035	0.0046
Sleep efficiency	Serum total triglycerides	27005778	metabolites	European	-0.0653	0.0787	-0.8293	0.4069	0.1251	0.0358	0.992	0.0075	0.0009	0.0051
M10 timing	Height; Females at age 10 and males at age 12	23449627	anthropometric	European	-0.0593	0.0716	-0.8284	0.4075	0.4297	0.0478	0.9525	0.0079	-0.0031	0.0058
Sleep duration	Extreme bmi	23563607	anthropometric	European	-0.0416	0.0503	-0.8267	0.4084	0.6928	0.0537	1.0298	0.0111	-0.0032	0.0075
Sleep duration	Ever vs never smoked	20418890	smoking_behaviour	European	-0.0385	0.0467	-0.8259	0.4089	0.0754	0.0065	0.9965	0.0059	-0.0097	0.0048
Sleep duration	Cholesterol esters in large LDL	27005778	metabolites	European	0.0872	0.1058	0.8243	0.4098	0.0769	0.0507	1.0121	0.0215	-0.005	0.0053
Sleep midpoint	Serum total cholesterol	27005778	metabolites	European	-0.1096	0.133	-0.8236	0.4101	0.0647	0.0375	1.0222	0.0152	0.0028	0.0046
Sleep duration	Acetoacetate	27005778	metabolites	European	-0.0748	0.0909	-0.8236	0.4102	0.0736	0.0281	0.9801	0.0072	0.0066	0.0048
Sleep duration variation	Transferrin	25352340	metal	European	0.1076	0.1307	0.8231	0.4105	0.1616	0.0759	1.0624	0.024	-0.007	0.0062
Sleep midpoint	22:6 docosahexaenoic acid	27005778	metabolites	European	-0.0902	0.1096	-0.8228	0.4106	0.1292	0.0376	0.9963	0.0073	0.0046	0.0041
Sleep duration variation	Neo-conscientiousness	21173776	personality	European	-0.1606	0.1957	-0.8207	0.4118	0.0731	0.0296	1.0002	0.0067	-0.0003	0.0054
M10 timing	Primary sclerosing cholangitis	27992413	autoimmune	Mixed	0.0522	0.0637	0.8204	0.412	0.3937	0.157	0.9942	0.0154	-0.0014	0.0051
M10 timing	Mothers age at death	27015805	aging	European	0.082	0.1	0.82	0.4122	0.0355	0.0076	1.0134	0.0072	-0.0004	0.0044
Diurnal inactivity duration	Phospholipids in very large HDL	27005778	metabolites	European	-0.0823	0.1004	-0.8193	0.4126	0.0934	0.0294	1.0071	0.0167	-0.0011	0.0053
Sleep duration	Glutamine	27005778	metabolites	European	0.0729	0.0891	0.818	0.4134	0.0637	0.0209	1.0178	0.0077	-0.0019	0.0048
Sleep duration variation	Forced expiratory volume in 1 second (FEV1)	28166213	lung_function	European	0.0653	0.0801	0.8156	0.4148	0.2662	0.017	0.9691	0.0068	-0.006	0.005
Sleep efficiency	Years of schooling (proxy cognitive performance)	25201988	education	European	0.0417	0.0512	0.8139	0.4157	0.1068	0.0074	1.0267	0.009	-0.0097	0.0061
Sleep midpoint	Total cholesterol in medium VLDL	27005778	metabolites	European	0.0777	0.0956	0.8135	0.4159	0.1247	0.0352	0.992	0.0076	-0.0027	0.0047
Sleep duration variation	Total lipids in very large HDL	27005778	metabolites	European	-0.1834	0.226	-0.8118	0.4169	0.0609	0.0281	1.0157	0.0148	0.0044	0.0048
M10 timing	Total cholesterol in large VLDL	27005778	metabolites	European	0.0714	0.0879	0.8117	0.417	0.1159	0.0287	0.9917	0.0066	0.0003	0.0042
Sleep duration	Omega-3 fatty acids	27005778	metabolites	European	-0.0626	0.0774	-0.809	0.4185	0.156	0.042	0.9907	0.0079	0.004	0.0045
L5 timing	Phospholipids in large HDL	27005778	metabolites	European	-0.0642	0.0796	-0.8069	0.4197	0.1286	0.0302	0.9978	0.014	0.0021	0.0043
M10 timing	Total lipids in IDL	27005778	metabolites	European	0.1016	0.1266	0.8029	0.422	0.0741	0.0443	1.019	0.0187	-0.0076	0.0047
M10 timing	Parents age at death	27015805	aging	European	0.0858	0.1069	0.8028	0.4221	0.029	0.0069	1.016	0.0063	-0.0034	0.0044
Sleep duration variation	Total lipids in medium HDL	27005778	metabolites	European	0.1802	0.2249	0.8013	0.423	0.0599	0.0263	0.9965	0.008	-0.0047	0.0043
M10 timing	Free cholesterol	27005778	metabolites	European	0.128	0.1602	0.7985	0.4246	0.0664	0.0427	1.0239	0.0107	-0.0114	0.0044
M10 timing	LDL cholesterol	20686565	lipids	European	0.0478	0.06	0.7976	0.4251	0.1043	0.0284	1.0508	0.0483	-0.0065	0.0056
L5 timing	Obesity class 3	23563607	anthropometric	European	-0.0626	0.0786	-0.7964	0.4258	0.1225	0.0143	0.9796	0.0092	0.0004	0.0072
L5 timing	Hip circumference	25673412	anthropometric	European	0.0311	0.0391	0.7963	0.4259	0.1271	0.0058	0.8608	0.008	-0.0133	0.0052
Diurnal inactivity duration	Free cholesterol	27005778	metabolites	European	-0.1055	0.1327	-0.7947	0.4268	0.0664	0.0427	1.0239	0.0107	6.5581e-05	0.0045
Sleep midpoint	Total cholesterol in IDL	27005778	metabolites	European	-0.1022	0.129	-0.7927	0.428	0.0719	0.0456	1.0185	0.0196	0.0012	0.0047
Sleep duration variation	Leptin_not_adjBMI	26833098	hormone	European	0.0988	0.1246	0.7924	0.4281	0.0985	0.0161	0.9945	0.0065	0.0094	0.005
Sleep midpoint	Fasting glucose main effect	22581228	glycemic	European	-0.0561	0.0708	-0.7924	0.4281	0.0986	0.019	0.9983	0.0095	0.0059	0.0048
Sleep midpoint	Forced expiratory volume in 1 second (FEV1)/Forced Vital capacity(FVC)	21946350	lung_function	European	-0.0565	0.0714	-0.7925	0.4281	0.1231	0.0135	0.9289	0.0079	0.0065	0.0053
Sleep duration variation	Neo-openness to experience	21173776	personality	European	0.1263	0.1597	0.7912	0.4288	0.1067	0.0273	0.9917	0.0066	0.0008	0.0053
Diurnal inactivity duration	Forearm Bone mineral density	26367794	bone	Mixed	-0.1024	0.1295	-0.7909	0.429	0.0906	0.0423	1.0109	0.0065	-0.0004	0.0047
Sleep midpoint	Heart rate	23583979	haemotological	Mixed	-0.0507	0.0643	-0.7889	0.4301	0.0847	0.0091	1.012	0.0085	0.0015	0.0053
Sleep midpoint	Free cholesterol in large VLDL	27005778	metabolites	European	0.0704	0.0893	0.7888	0.4302	0.1225	0.0297	0.9887	0.0067	-0.0032	0.0046
L5 timing	Triglycerides in very large VLDL	27005778	metabolites	European	0.0639	0.0811	0.7884	0.4304	0.1184	0.0294	0.9813	0.0069	0.0006	0.0044
Diurnal inactivity duration	Triglycerides in small HDL	27005778	metabolites	European	0.0782	0.0991	0.7885	0.4304	0.0662	0.027	0.9983	0.0082	0.0007	0.0046
Number of sleep episodes	Alanine	27005778	metabolites	European	-0.0543	0.0689	-0.7881	0.4306	0.0841	0.0272	1.0122	0.0074	-0.0016	0.0044
Number of sleep episodes	Citrate	27005778	metabolites	European	-0.0605	0.0768	-0.7882	0.4306	0.0715	0.0209	1.0117	0.0075	-0.0045	0.0047
Diurnal inactivity duration	Phospholipids in large LDL	27005778	metabolites	European	-0.0821	0.1045	-0.7862	0.4318	0.0636	0.0444	1.017	0.021	0.002	0.0049
Diurnal inactivity duration	Forced expiratory volume in 1 second (FEV1)	21946350	lung_function	European	-0.0509	0.0649	-0.7845	0.4328	0.1733	0.0222	0.8803	0.0119	-0.0036	0.0081
Diurnal inactivity duration	LDL cholesterol	20686565	lipids	European	0.0405	0.0517	0.7829	0.4337	0.1043	0.0284	1.0508	0.0483	0.0035	0.0073
L5 timing	Concentration of large HDL particles	27005778	metabolites	European	-0.06	0.0767	-0.7823	0.434	0.1343	0.0302	0.9988	0.0151	0.002	0.0043
Sleep duration variation	Free cholesterol	27005778	metabolites	European	0.1841	0.2355	0.7818	0.4343	0.0664	0.0427	1.0239	0.0107	-0.0078	0.0044
L5 timing	Fasting insulin main effect	22581228	glycemic	European	0.0573	0.0734	0.7808	0.4349	0.0698	0.01	1.0158	0.0069	-0.0017	0.0045
Number of sleep episodes	Isoleucine	27005778	metabolites	European	-0.0567	0.0726	-0.7805	0.4351	0.0724	0.0231	0.9939	0.0066	0.0052	0.0046
Number of sleep episodes	Schizophrenia	25056061	psychiatric	Mixed	0.0225	0.0289	0.7789	0.4361	0.4605	0.0193	1.0507	0.013	-0.009	0.0073
Sleep duration	Total cholesterol in large LDL	27005778	metabolites	European	0.0824	0.1059	0.7778	0.4367	0.0663	0.0464	1.0145	0.0223	-0.0051	0.0054
Diurnal inactivity duration	Triglycerides in small VLDL	27005778	metabolites	European	0.0561	0.0722	0.7765	0.4375	0.1203	0.0352	0.9937	0.0071	0.004	0.0045
Diurnal inactivity duration	Total cholesterol in large LDL	27005778	metabolites	European	-0.079	0.102	-0.7746	0.4386	0.0663	0.0464	1.0145	0.0223	0.0025	0.005
Sleep duration	Cholesterol esters in medium HDL	27005778	metabolites	European	-0.0883	0.1142	-0.7739	0.439	0.0545	0.0288	1.0002	0.009	-0.0017	0.0049
Diurnal inactivity duration	Total cholesterol in medium VLDL	27005778	metabolites	European	0.0547	0.0709	0.7725	0.4398	0.1247	0.0352	0.992	0.0076	0.002	0.0045
M10 timing	Total lipids in very large VLDL	27005778	metabolites	European	0.0663	0.0859	0.7722	0.44	0.1354	0.03	0.9787	0.007	-0.0007	0.0043
L5 timing	Parkinsons disease	19915575	neurological	European	-0.052	0.0674	-0.7712	0.4406	0.4052	0.1196	1.1239	0.0091	0.0034	0.0048
L5 timing	Cholesterol esters in large HDL	27005778	metabolites	European	-0.0625	0.0812	-0.7694	0.4417	0.1259	0.0309	0.9998	0.0141	0.0011	0.0045
Sleep duration	Squamous cell lung cancer	27488534	cancer	European	0.065	0.0845	0.7691	0.4418	0.0388	0.012	1.0102	0.0063	-0.0052	0.0051
Sleep duration	Total lipids in very large HDL	27005778	metabolites	European	-0.0816	0.1062	-0.7688	0.442	0.0609	0.0281	1.0157	0.0148	0.0004	0.0049
L5 timing	Concentration of very large HDL particles	27005778	metabolites	European	0.0766	0.0996	0.7688	0.442	0.0657	0.0263	1.0017	0.0148	-0.0053	0.0041
L5 timing	Forearm Bone mineral density	26367794	bone	Mixed	-0.1041	0.1355	-0.7684	0.4422	0.0906	0.0423	1.0109	0.0065	0.0015	0.0051
Sleep duration variation	Fathers age at death	27015805	aging	European	-0.1228	0.16	-0.7679	0.4426	0.0402	0.0069	1.0173	0.0069	-0.0162	0.0053
Diurnal inactivity duration	Difference in height between adolescence and adulthood; age 14	23449627	anthropometric	European	0.0702	0.0918	0.7648	0.4444	0.4593	0.1056	0.9804	0.0066	-0.0062	0.0054
Sleep duration	Anorexia Nervosa	24514567	psychiatric	European	-0.0307	0.0403	-0.7617	0.4462	0.5599	0.0312	0.8972	0.0071	-0.0073	0.0055
Sleep duration	Phospholipids in large LDL	27005778	metabolites	European	0.0811	0.1065	0.7617	0.4462	0.0636	0.0444	1.017	0.021	-0.0057	0.0053
L5 timing	Total lipids in large HDL	27005778	metabolites	European	-0.0592	0.0779	-0.7605	0.447	0.1325	0.0306	0.9999	0.0148	0.0016	0.0043
Sleep midpoint	Phospholipids in very small VLDL	27005778	metabolites	European	-0.0886	0.1165	-0.7602	0.4471	0.0856	0.038	1.0147	0.0153	0.0013	0.0046
M10 timing	Platelet count	22139419	haemotological	European	0.0427	0.0562	0.76	0.4472	0.1209	0.0116	0.984	0.0082	-0.0027	0.0044
M10 timing	Concentration of large LDL particles	27005778	metabolites	European	0.0903	0.1188	0.7601	0.4472	0.0757	0.0502	1.0158	0.0212	-0.0084	0.0046
Number of sleep episodes	Adiponectin	22479202	cardiometabolic	Mixed	0.0529	0.0697	0.7583	0.4483	0.1206	0.0255	1.0216	0.0123	-0.0049	0.0061
Sleep duration variation	Phospholipids in medium LDL	27005778	metabolites	European	0.1342	0.1772	0.7575	0.4487	0.0739	0.0425	1.0081	0.019	-0.0028	0.0045
M10 timing	Phospholipids in small VLDL	27005778	metabolites	European	0.0712	0.094	0.7577	0.4487	0.1162	0.0351	0.9983	0.0084	-0.0017	0.0046
Sleep duration	Platelet count	22139419	haemotological	European	0.032	0.0424	0.7553	0.4501	0.1209	0.0116	0.984	0.0082	0.0014	0.0049
M10 timing	Total cholesterol in small LDL	27005778	metabolites	European	0.0819	0.1087	0.7537	0.451	0.0703	0.0438	1.0161	0.019	-0.008	0.0044
M10 timing	HOMA-B	20081858	glycemic	European	0.0738	0.098	0.7532	0.4513	0.0901	0.0135	0.9891	0.0064	-0.0004	0.005
Sleep duration variation	Omega-3 fatty acids	27005778	metabolites	European	0.122	0.162	0.753	0.4514	0.156	0.042	0.9907	0.0079	-0.0073	0.0045
Sleep duration	Height; Females at age 10 and males at age 12	23449627	anthropometric	European	0.0335	0.0446	0.752	0.4521	0.4297	0.0478	0.9525	0.0079	-0.0012	0.005
Sleep duration	Mono-unsaturated fatty acids	27005778	metabolites	European	-0.0723	0.0962	-0.7516	0.4523	0.1049	0.0425	0.9881	0.0078	0.0024	0.0039
Sleep duration variation	Total cholesterol in HDL	27005778	metabolites	European	0.1187	0.1582	0.7505	0.453	0.0945	0.0284	1.0062	0.0126	-0.0033	0.0043
L5 timing	Celiac disease	20190752	autoimmune	European	0.0654	0.0872	0.7498	0.4534	0.3149	0.0493	1.0636	0.0108	-0.0109	0.0076
M10 timing	Phospholipids in large LDL	27005778	metabolites	European	0.0922	0.123	0.7496	0.4535	0.0636	0.0444	1.017	0.021	-0.0094	0.0046
Sleep duration	Age of first birth	27798627	reproductive	European	-0.029	0.0388	-0.7489	0.4539	0.0626	0.0035	0.9526	0.0078	-0.0069	0.0055
Sleep midpoint	Neo-conscientiousness	21173776	personality	European	-0.1113	0.1488	-0.7482	0.4544	0.0731	0.0296	1.0002	0.0067	-0.0109	0.0054
Sleep duration variation	Glucose	27005778	metabolites	European	0.1068	0.1429	0.7475	0.4547	0.0868	0.0211	0.9957	0.0063	-0.0058	0.0047
Sleep duration variation	Mean Thalamus	25607358	brain_volume	European	-0.1318	0.1765	-0.7468	0.4552	0.1383	0.0355	0.9796	0.0062	0.0074	0.0048
Sleep efficiency	Triglycerides in large VLDL	27005778	metabolites	European	-0.0598	0.0801	-0.7458	0.4558	0.1117	0.0288	0.9887	0.0063	0.0003	0.0048
Sleep duration variation	Concentration of medium HDL particles	27005778	metabolites	European	0.1592	0.2136	0.7451	0.4562	0.0634	0.026	0.995	0.0076	-0.0047	0.0044
Diurnal inactivity duration	Free cholesterol to esterified cholesterol ratio	27005778	metabolites	European	-0.1039	0.1394	-0.7451	0.4562	0.0573	0.0505	1.0136	0.0126	0.0021	0.0045
Sleep midpoint	Cholesterol esters in medium VLDL	27005778	metabolites	European	0.0674	0.0904	0.745	0.4563	0.1512	0.0377	0.9861	0.008	-0.0029	0.0047
Sleep duration variation	Apolipoprotein A-I	27005778	metabolites	European	0.1452	0.1953	0.7432	0.4573	0.074	0.031	1.005	0.0117	-0.0037	0.0044
L5 timing	22:6 docosahexaenoic acid	27005778	metabolites	European	-0.0826	0.1111	-0.7432	0.4573	0.1292	0.0376	0.9963	0.0073	0.0042	0.0046
Diurnal inactivity duration	Mean diameter for HDL particles	27005778	metabolites	European	-0.0687	0.0924	-0.7431	0.4574	0.1229	0.0296	1.007	0.0187	-0.0023	0.0053
Diurnal inactivity duration	Total lipids in chylomicrons and largest VLDL particles	27005778	metabolites	European	0.0564	0.0761	0.741	0.4587	0.1182	0.0272	0.9905	0.0066	0.004	0.0041
Sleep midpoint	Concentration of medium VLDL particles	27005778	metabolites	European	0.0677	0.0916	0.7383	0.4603	0.1484	0.0357	0.9809	0.0068	-0.002	0.0047
Sleep duration variation	Phospholipids in large LDL	27005778	metabolites	European	0.1381	0.1884	0.7334	0.4633	0.0636	0.0444	1.017	0.021	-0.003	0.0042
Sleep efficiency	22:6 docosahexaenoic acid	27005778	metabolites	European	0.0709	0.0967	0.7332	0.4634	0.1292	0.0376	0.9963	0.0073	0.0009	0.0047
Sleep efficiency	Cholesterol esters in medium LDL	27005778	metabolites	European	0.0753	0.1027	0.733	0.4635	0.0809	0.0496	1.0098	0.0206	0.0002	0.0046
Sleep duration variation	Mono-unsaturated fatty acids	27005778	metabolites	European	0.1307	0.1786	0.7319	0.4642	0.1049	0.0425	0.9881	0.0078	-0.0075	0.0043
M10 timing	Cigarettes smoked per day	20418890	smoking_behaviour	European	-0.071	0.0971	-0.732	0.4642	0.0599	0.0152	1.0048	0.0062	0.0041	0.0044
Sleep midpoint	Leptin_not_adjBMI	26833098	hormone	European	-0.0675	0.0923	-0.731	0.4648	0.0985	0.0161	0.9945	0.0065	-0.0008	0.0054
Sleep midpoint	Serum cystatin c	26831199	kidney	Mixed	-0.0556	0.0763	-0.7276	0.4668	0.1694	0.0666	0.9616	0.014	0.0054	0.0056
Diurnal inactivity duration	Leucine	27005778	metabolites	European	-0.0722	0.0995	-0.7253	0.4682	0.0464	0.0207	1.0088	0.0068	0.0056	0.0047
Sleep duration	Free cholesterol in large HDL	27005778	metabolites	European	-0.0545	0.0753	-0.7248	0.4686	0.108	0.028	1.0074	0.014	-0.0033	0.0051
Sleep midpoint	Phospholipids in very large VLDL	27005778	metabolites	European	0.0697	0.0962	0.7247	0.4687	0.1066	0.0278	0.9854	0.0067	-0.0017	0.0047
Sleep duration variation	Free cholesterol in large LDL	27005778	metabolites	European	0.1316	0.1817	0.7243	0.4689	0.0648	0.0478	1.0168	0.0233	-0.003	0.0042
M10 timing	Phospholipids in chylomicrons and largest VLDL particles	27005778	metabolites	European	0.0759	0.1048	0.7243	0.4689	0.0962	0.0263	0.9852	0.0065	0.0011	0.0046
Sleep duration	Phospholipids in small VLDL	27005778	metabolites	European	-0.05	0.0692	-0.7232	0.4696	0.1162	0.0351	0.9983	0.0084	0.0045	0.0045
Sleep midpoint	Free cholesterol in IDL	27005778	metabolites	European	-0.0916	0.1267	-0.7231	0.4696	0.072	0.041	1.0198	0.0197	0.0018	0.0047
Sleep efficiency	Fathers age at death	27015805	aging	European	0.0512	0.0709	0.722	0.4703	0.0402	0.0069	1.0173	0.0069	0.0102	0.0046
M10 timing	Phospholipids in very small VLDL	27005778	metabolites	European	0.0858	0.1189	0.7215	0.4706	0.0856	0.038	1.0147	0.0153	-0.0067	0.0048
M10 timing	Free cholesterol in large VLDL	27005778	metabolites	European	0.063	0.0874	0.7202	0.4714	0.1225	0.0297	0.9887	0.0067	-0.0018	0.0042
Number of sleep episodes	Triglycerides in small VLDL	27005778	metabolites	European	-0.0523	0.0728	-0.719	0.4721	0.1203	0.0352	0.9937	0.0071	0.0063	0.0052
Sleep midpoint	Mean Putamen	25607358	brain_volume	European	-0.0617	0.0859	-0.7186	0.4724	0.2983	0.0469	0.9503	0.0068	-0.0019	0.0048
Diurnal inactivity duration	Free cholesterol in large LDL	27005778	metabolites	European	-0.0753	0.1048	-0.7184	0.4725	0.0648	0.0478	1.0168	0.0233	0.0025	0.005
L5 timing	Acetate	27005778	metabolites	European	-0.0795	0.1109	-0.7168	0.4735	0.0545	0.0196	1.0018	0.0069	0.0027	0.0045
Sleep duration variation	Phospholipids in small VLDL	27005778	metabolites	European	0.1058	0.1483	0.7135	0.4755	0.1162	0.0351	0.9983	0.0084	-0.0044	0.0045
Sleep midpoint	Triglycerides in large VLDL	27005778	metabolites	European	0.0682	0.096	0.7108	0.4772	0.1117	0.0288	0.9887	0.0063	-0.0005	0.0046
Sleep efficiency	Total lipids in medium LDL	27005778	metabolites	European	0.0725	0.1021	0.7097	0.4779	0.0816	0.0499	1.0098	0.0205	5.774e-05	0.0046
L5 timing	Excessive daytime sleepiness	27992416	sleeping	European	-0.0437	0.0616	-0.7094	0.4781	0.0541	0.0053	1.0024	0.007	0.0004	0.0047
M10 timing	Free cholesterol in large LDL	27005778	metabolites	European	0.0872	0.123	0.7091	0.4782	0.0648	0.0478	1.0168	0.0233	-0.0101	0.0047
L5 timing	Mothers age at death	27015805	aging	European	-0.0667	0.0942	-0.7086	0.4786	0.0355	0.0076	1.0134	0.0072	-0.0028	0.0048
M10 timing	Phospholipids in medium LDL	27005778	metabolites	European	0.078	0.1103	0.7075	0.4793	0.0739	0.0425	1.0081	0.019	-0.0086	0.0044
Sleep midpoint	Age of smoking initiation	20418890	smoking_behaviour	European	-0.1091	0.1548	-0.7043	0.4812	0.062	0.0185	0.9991	0.0062	0.0017	0.0053
Sleep duration variation	Phospholipids in large VLDL	27005778	metabolites	European	-0.1021	0.1454	-0.7024	0.4825	0.1162	0.0307	0.9894	0.0065	0.0027	0.0044
Sleep midpoint	Waist-to-hip ratio	25673412	anthropometric	European	0.0337	0.048	0.7021	0.4826	0.1129	0.0069	0.9214	0.0089	-0.0012	0.0053
Sleep duration	Phospholipids in very large HDL	27005778	metabolites	European	-0.0598	0.0853	-0.7015	0.483	0.0934	0.0294	1.0071	0.0167	-0.001	0.005
M10 timing	Ferritin	25352340	metal	European	-0.0847	0.1208	-0.7015	0.483	0.0926	0.0266	1.0275	0.0093	0.0033	0.0068
Sleep efficiency	College completion	23722424	education	European	-0.0349	0.0498	-0.7009	0.4834	0.0793	0.0056	1.021	0.0086	0.0009	0.0056
M10 timing	Difference in height between adolescence and adulthood; age 14	23449627	anthropometric	European	-0.0751	0.1072	-0.7006	0.4835	0.4593	0.1056	0.9804	0.0066	0.0084	0.0045
Diurnal inactivity duration	Mean platelet volume	22139419	haemotological	European	0.0401	0.0573	0.7003	0.4837	0.3208	0.0508	0.9813	0.0106	-0.0027	0.0054
M10 timing	Triglycerides in small HDL	27005778	metabolites	European	0.087	0.1245	0.6988	0.4847	0.0662	0.027	0.9983	0.0082	-0.0039	0.0047
Sleep duration	Total cholesterol in small LDL	27005778	metabolites	European	0.0731	0.1046	0.6986	0.4848	0.0703	0.0438	1.0161	0.019	-0.0053	0.0054
M10 timing	Concentration of medium LDL particles	27005778	metabolites	European	0.078	0.1117	0.6981	0.4851	0.0799	0.0489	1.0116	0.0199	-0.0082	0.0045
Sleep duration variation	Phospholipids in medium HDL	27005778	metabolites	European	0.137	0.197	0.6957	0.4866	0.0664	0.0232	0.9951	0.0077	-0.004	0.0042
Sleep midpoint	Concentration of large VLDL particles	27005778	metabolites	European	0.0656	0.0944	0.6946	0.4873	0.131	0.0346	0.9742	0.0069	-0.0007	0.0046
Sleep duration variation	Child birth weight	23202124	anthropometric	European	0.0812	0.1173	0.6924	0.4887	0.1136	0.0182	1.004	0.0059	-0.004	0.0044
Number of sleep episodes	Free cholesterol in large HDL	27005778	metabolites	European	-0.0496	0.0716	-0.6923	0.4887	0.108	0.028	1.0074	0.014	-0.0026	0.005
Sleep efficiency	Phospholipids in medium LDL	27005778	metabolites	European	0.0681	0.0985	0.6913	0.4894	0.0739	0.0425	1.0081	0.019	0.0005	0.0045
Sleep midpoint	Hip circumference	25673412	anthropometric	European	-0.0264	0.0382	-0.6909	0.4896	0.1271	0.0058	0.8608	0.008	-0.0054	0.0051
M10 timing	Albumin	27005778	metabolites	European	-0.1005	0.1455	-0.6907	0.4897	0.0591	0.0245	0.9898	0.0067	-0.0024	0.0046
M10 timing	Total lipids in large LDL	27005778	metabolites	European	0.0819	0.1186	0.6905	0.4899	0.0755	0.0513	1.0144	0.0218	-0.0084	0.0046
Diurnal inactivity duration	Triglycerides in very large HDL	27005778	metabolites	European	-0.0685	0.0992	-0.6905	0.4899	0.0835	0.0253	1.0154	0.0274	0.0031	0.0049
M10 timing	Subjective well being	27089181	psychiatric	European	-0.0479	0.0694	-0.6897	0.4904	0.0252	0.0021	1.0005	0.0071	-0.0117	0.0057
Sleep midpoint	Total cholesterol in very large HDL	27005778	metabolites	European	-0.1241	0.1799	-0.6897	0.4904	0.0344	0.0228	1.0127	0.0115	0.0008	0.0044
M10 timing	Birth weight	27680694	anthropometric	European	0.0326	0.0473	0.6895	0.4905	0.1031	0.0066	1.0397	0.0095	-0.0011	0.005
Sleep duration variation	Concentration of very large HDL particles	27005778	metabolites	European	-0.1378	0.2	-0.6889	0.4909	0.0657	0.0263	1.0017	0.0148	0.002	0.0048
Sleep duration	Concentration of medium VLDL particles	27005778	metabolites	European	-0.0436	0.0634	-0.6874	0.4919	0.1484	0.0357	0.9809	0.0068	0.0044	0.0044
Sleep duration	Total lipids in very small VLDL	27005778	metabolites	European	0.0527	0.0767	0.6872	0.492	0.106	0.0364	1.0101	0.0127	0.001	0.0047
Diurnal inactivity duration	Amyotrophic lateral sclerosis	27455348	neurological	European	0.0625	0.0913	0.685	0.4934	0.0485	0.0128	0.9949	0.0063	0.0022	0.0047
Sleep duration variation	Cholesterol esters in large VLDL	27005778	metabolites	European	-0.0898	0.1312	-0.6842	0.4939	0.1633	0.0343	0.9779	0.0069	0.0041	0.0044
Number of sleep episodes	Rheumatoid Arthritis	24390342	autoimmune	European	-0.0291	0.0426	-0.6839	0.4941	0.1617	0.0288	1.0208	0.0159	0.0133	0.0054
Sleep duration	Forced expiratory volume in 1 second (FEV1)/Forced Vital capacity(FVC)	26635082	lung_function	European	0.039	0.0572	0.6821	0.4952	0.113	0.0148	0.9817	0.007	-0.0092	0.005
Number of sleep episodes	Mean Accumbens	25607358	brain_volume	European	0.0739	0.1086	0.6806	0.4961	0.0906	0.0368	0.9793	0.0067	-0.0059	0.0047
Sleep efficiency	Total cholesterol in small LDL	27005778	metabolites	European	0.0721	0.106	0.68	0.4965	0.0703	0.0438	1.0161	0.019	9.1561e-05	0.0048
Sleep duration	Serum cystatin c	26831199	kidney	Mixed	0.0331	0.0488	0.6796	0.4967	0.1694	0.0666	0.9616	0.014	-0.0075	0.0055
M10 timing	Mean Putamen	25607358	brain_volume	European	0.0539	0.0797	0.6767	0.4986	0.2983	0.0469	0.9503	0.0068	-0.0008	0.0048
Number of sleep episodes	Amyotrophic lateral sclerosis	27455348	neurological	European	0.0525	0.078	0.6735	0.5006	0.0485	0.0128	0.9949	0.0063	0.0021	0.0045
Sleep duration variation	Apolipoprotein B	27005778	metabolites	European	0.1197	0.1779	0.6727	0.5011	0.0837	0.0402	1.0083	0.0146	-0.0032	0.0046
Number of sleep episodes	Autism spectrum disorder	0	psychiatric	European	-0.034	0.0506	-0.6725	0.5013	0.4579	0.0519	0.9646	0.0066	0.0003	0.0047
L5 timing	Alzheimers disease	24162737	neurological	European	-0.0662	0.0985	-0.6717	0.5018	0.0451	0.0212	1.0655	0.0293	-0.0023	0.0057
M10 timing	Triglycerides in small VLDL	27005778	metabolites	European	0.0623	0.0927	0.6715	0.5019	0.1203	0.0352	0.9937	0.0071	-0.0022	0.0043
Sleep efficiency	Chronic Kidney Disease	26831199	kidney	Mixed	-0.0684	0.1019	-0.6709	0.5023	0.0181	0.0059	1.0165	0.0088	0.0042	0.0062
Sleep midpoint	Total lipids in large VLDL	27005778	metabolites	European	0.0653	0.0973	0.6705	0.5026	0.1383	0.0301	0.9855	0.0063	-0.0014	0.0048
M10 timing	Concentration of chylomicrons and largest VLDL particles	27005778	metabolites	European	0.0727	0.1085	0.6703	0.5027	0.1156	0.0266	0.9884	0.0064	0.0013	0.0044
L5 timing	Waist circumference	25673412	anthropometric	European	0.0272	0.0406	0.6694	0.5032	0.1211	0.0051	0.8451	0.0076	-0.0074	0.0049
L5 timing	Serum cystatin c	26831199	kidney	Mixed	-0.0463	0.0693	-0.6688	0.5036	0.1694	0.0666	0.9616	0.014	0.004	0.0051
M10 timing	Total lipids in small VLDL	27005778	metabolites	European	0.0597	0.0893	0.6688	0.5036	0.1439	0.0372	0.9918	0.008	-0.0018	0.0044
Sleep duration	Forced Vital capacity(FVC)	26635082	lung_function	European	-0.0349	0.0522	-0.6687	0.5037	0.147	0.0148	0.9853	0.0065	0.0025	0.0049
Number of sleep episodes	Triglycerides in large VLDL	27005778	metabolites	European	0.047	0.0704	0.6677	0.5043	0.1117	0.0288	0.9887	0.0063	0.0036	0.0048
Sleep duration variation	Bipolar disorder	21926972	psychiatric	European	0.0613	0.0919	0.6669	0.5049	0.434	0.0369	1.0222	0.0073	0.011	0.0048
Sleep efficiency	Femoral Neck bone mineral density	26367794	bone	Mixed	0.0354	0.0532	0.666	0.5054	0.127	0.0145	0.9743	0.0079	0.002	0.0048
Sleep efficiency	Amyotrophic lateral sclerosis	27455348	neurological	European	-0.0655	0.0987	-0.6637	0.5069	0.0485	0.0128	0.9949	0.0063	0.0026	0.0047
Sleep midpoint	Total lipids in medium VLDL	27005778	metabolites	European	0.063	0.0948	0.6637	0.5069	0.1394	0.0345	0.9858	0.0068	-0.003	0.0047
Sleep duration	Cholesterol esters in medium LDL	27005778	metabolites	European	0.067	0.1014	0.6603	0.5091	0.0809	0.0496	1.0098	0.0206	-0.0046	0.0053
Sleep duration variation	Total cholesterol in medium LDL	27005778	metabolites	European	0.1162	0.1762	0.6596	0.5095	0.0696	0.0466	1.0126	0.0218	-0.0023	0.0044
Sleep duration variation	Difference in height between adolescence and adulthood; age 14	23449627	anthropometric	European	-0.1095	0.1662	-0.6587	0.5101	0.4593	0.1056	0.9804	0.0066	0.0003	0.0052
Number of sleep episodes	Cholesterol esters in large VLDL	27005778	metabolites	European	-0.0436	0.0663	-0.6581	0.5105	0.1633	0.0343	0.9779	0.0069	0.008	0.0052
L5 timing	Triglycerides in IDL	27005778	metabolites	European	0.0669	0.1019	0.6569	0.5113	0.1075	0.0347	1.0108	0.015	-0.0024	0.0051
Sleep duration	Subjective well being	27089181	psychiatric	European	0.0327	0.0499	0.656	0.5118	0.0252	0.0021	1.0005	0.0071	-0.0036	0.0057
Diurnal inactivity duration	Mean Hippocampus	25607358	brain_volume	European	-0.0666	0.1016	-0.6556	0.5121	0.1406	0.0388	0.9878	0.0065	-0.0008	0.0052
Sleep duration	Concentration of very small VLDL particles	27005778	metabolites	European	0.0485	0.074	0.6543	0.5129	0.1152	0.036	1.0057	0.0122	0.001	0.0048
Number of sleep episodes	Valine	27005778	metabolites	European	-0.0508	0.0778	-0.6524	0.5142	0.0603	0.0185	1.0158	0.0074	0.0026	0.0046
Sleep midpoint	Leptin_adjBMI	26833098	hormone	European	-0.0722	0.1108	-0.6517	0.5146	0.0939	0.0174	1.004	0.0071	0.0047	0.0057
Sleep duration	Coronary artery disease	26343387	cardiometabolic	Mixed	0.0224	0.0344	0.6509	0.5151	0.0796	0.0058	1.0435	0.0092	-0.0026	0.0053
L5 timing	Mean Pallidum	25607358	brain_volume	European	0.0601	0.0923	0.6506	0.5153	0.1614	0.0412	0.9778	0.0069	-0.0059	0.0051
Sleep duration	Forced expiratory volume in 1 second (FEV1)	28166213	lung_function	European	-0.0252	0.0387	-0.6502	0.5156	0.2662	0.017	0.9691	0.0068	0.0089	0.0052
Diurnal inactivity duration	Eczema	26482879	autoimmune	Mixed	0.0517	0.0798	0.648	0.517	0.0679	0.0151	1.0238	0.0072	-0.0008	0.0049
Sleep midpoint	Neuroticism	27089181	personality	European	-0.0592	0.0915	-0.6466	0.5179	0.0892	0.0075	0.9901	0.0118	0.002	0.0083
L5 timing	Triglycerides	20686565	lipids	European	0.0264	0.0408	0.6465	0.518	0.1679	0.0289	0.9685	0.0162	-0.002	0.0053
Sleep duration	Total cholesterol in medium LDL	27005778	metabolites	European	0.0681	0.1056	0.645	0.5189	0.0696	0.0466	1.0126	0.0218	-0.0053	0.0054
Number of sleep episodes	Fasting glucose main effect	22581228	glycemic	European	0.0304	0.0473	0.6425	0.5206	0.0986	0.019	0.9983	0.0095	-0.0073	0.0047
Sleep midpoint	Forced expiratory volume in 1 second (FEV1)/Forced Vital capacity(FVC)	28166213	lung_function	European	0.0372	0.0583	0.6392	0.5227	0.2614	0.0206	0.9705	0.0083	-0.0081	0.0058
Number of sleep episodes	Child birth weight	23202124	anthropometric	European	0.0367	0.0574	0.639	0.5228	0.1136	0.0182	1.004	0.0059	0.0071	0.0044
Sleep midpoint	Valine	27005778	metabolites	European	-0.0825	0.1291	-0.6389	0.5229	0.0603	0.0185	1.0158	0.0074	0.0006	0.0042
Diurnal inactivity duration	Free cholesterol in IDL	27005778	metabolites	European	-0.0626	0.098	-0.6385	0.5232	0.072	0.041	1.0198	0.0197	0.0024	0.0051
L5 timing	Amyotrophic lateral sclerosis	27455348	neurological	European	0.0665	0.1043	0.6375	0.5238	0.0485	0.0128	0.9949	0.0063	0.0092	0.0047
Number of sleep episodes	Forced expiratory volume in 1 second (FEV1)/Forced Vital capacity(FVC)	28166213	lung_function	European	0.0221	0.0347	0.6358	0.5249	0.2614	0.0206	0.9705	0.0083	0.0039	0.0053
Sleep midpoint	Phospholipids in medium VLDL	27005778	metabolites	European	0.0622	0.0979	0.6353	0.5252	0.1103	0.0331	0.9967	0.0071	-0.0017	0.0046
L5 timing	Total lipids in very large HDL	27005778	metabolites	European	0.0743	0.1172	0.6341	0.526	0.0609	0.0281	1.0157	0.0148	-0.0045	0.0042
Number of sleep episodes	Average number of methylene groups per a double bond	27005778	metabolites	European	0.0422	0.0668	0.6325	0.5271	0.2024	0.078	0.9955	0.0082	0.0009	0.0053
M10 timing	Ratio of bisallylic groups to double bonds	27005778	metabolites	European	-0.0535	0.0847	-0.6321	0.5273	0.2945	0.1071	0.9779	0.009	0.0003	0.0048
Diurnal inactivity duration	Mean Pallidum	25607358	brain_volume	European	0.0588	0.093	0.6321	0.5274	0.1614	0.0412	0.9778	0.0069	-0.0042	0.005
M10 timing	Total cholesterol in small VLDL	27005778	metabolites	European	0.0634	0.1004	0.6314	0.5278	0.0905	0.0321	1.0053	0.0095	-0.0031	0.0045
Sleep midpoint	Concentration of small VLDL particles	27005778	metabolites	European	0.057	0.0903	0.6311	0.528	0.1494	0.0373	0.9903	0.0079	-0.004	0.0046
Sleep midpoint	Forced expiratory volume in 1 second (FEV1)	21946350	lung_function	European	0.0619	0.0984	0.6294	0.5291	0.1733	0.0222	0.8803	0.0119	-0.0062	0.0083
L5 timing	Total lipids in medium HDL	27005778	metabolites	European	-0.0852	0.1356	-0.6285	0.5296	0.0599	0.0263	0.9965	0.008	0.0028	0.0046
Sleep midpoint	Triglycerides in medium VLDL	27005778	metabolites	European	0.0646	0.1029	0.6282	0.5299	0.096	0.03	0.999	0.0066	-0.0012	0.0046
L5 timing	Body mass index	20935630	anthropometric	European	0.0249	0.0397	0.6276	0.5303	0.1896	0.0096	1.0106	0.0106	-0.0084	0.0056
Sleep efficiency	Celiac disease	20190752	autoimmune	European	0.0467	0.0745	0.6272	0.5305	0.3149	0.0493	1.0636	0.0108	-0.0042	0.0069
L5 timing	Phospholipids in chylomicrons and largest VLDL particles	27005778	metabolites	European	0.0573	0.0915	0.6264	0.5311	0.0962	0.0263	0.9852	0.0065	0.0018	0.0047
M10 timing	Total cholesterol in IDL	27005778	metabolites	European	0.078	0.1249	0.6242	0.5325	0.0719	0.0456	1.0185	0.0196	-0.0073	0.0047
Diurnal inactivity duration	Alzheimers disease	24162737	neurological	European	-0.0568	0.0915	-0.6206	0.5348	0.0451	0.0212	1.0655	0.0293	0.0024	0.0061
Sleep duration	Birth weight	27680694	anthropometric	European	-0.0199	0.0321	-0.6204	0.535	0.1031	0.0066	1.0397	0.0095	-0.0013	0.005
L5 timing	Triglycerides in small HDL	27005778	metabolites	European	0.0739	0.1192	0.6194	0.5356	0.0662	0.027	0.9983	0.0082	0.0007	0.005
Number of sleep episodes	HbA1C	20858683	glycemic	European	-0.0378	0.061	-0.6193	0.5357	0.0653	0.0115	0.9989	0.007	-0.0016	0.0051
Sleep efficiency	Height_2010	20881960	anthropometric	European	0.0224	0.0363	0.6189	0.536	0.2849	0.0164	1.0195	0.0186	0.0036	0.0067
Sleep midpoint	Subjective well being	27089181	psychiatric	European	-0.0462	0.0747	-0.6188	0.536	0.0252	0.0021	1.0005	0.0071	-0.0128	0.006
Sleep efficiency	Total cholesterol in medium VLDL	27005778	metabolites	European	-0.0435	0.0704	-0.6187	0.5361	0.1247	0.0352	0.992	0.0076	0.0011	0.0047
Sleep duration	Mean Thalamus	25607358	brain_volume	European	0.0613	0.0992	0.6181	0.5365	0.1383	0.0355	0.9796	0.0062	-0.0062	0.0055
Sleep duration variation	Total cholesterol in very large HDL	27005778	metabolites	European	-0.1742	0.2827	-0.6161	0.5378	0.0344	0.0228	1.0127	0.0115	0.0057	0.0047
Sleep duration	Forearm Bone mineral density	26367794	bone	Mixed	0.0616	0.1	0.616	0.5379	0.0906	0.0423	1.0109	0.0065	-0.0027	0.0042
Number of sleep episodes	Ratio of bisallylic groups to total fatty acids	27005778	metabolites	European	-0.0344	0.0559	-0.6158	0.538	0.2735	0.0951	0.986	0.0079	-0.0019	0.005
Sleep duration	Adiponectin	22479202	cardiometabolic	Mixed	0.0423	0.0688	0.6149	0.5386	0.1206	0.0255	1.0216	0.0123	-0.0065	0.0059
Sleep midpoint	Alanine	27005778	metabolites	European	-0.0625	0.1017	-0.6143	0.539	0.0841	0.0272	1.0122	0.0074	0.0035	0.0042
M10 timing	Hip circumference	25673412	anthropometric	European	0.0265	0.0433	0.6134	0.5396	0.1271	0.0058	0.8608	0.008	-0.0161	0.0055
Sleep duration variation	Serum total cholesterol	27005778	metabolites	European	0.1102	0.181	0.6086	0.5428	0.0647	0.0375	1.0222	0.0152	-0.0042	0.0043
M10 timing	Extreme height	23563607	anthropometric	European	0.0341	0.0562	0.6069	0.5439	1.2294	0.1063	1.0369	0.0174	-0.0152	0.0078
Sleep efficiency	Parkinsons disease	19915575	neurological	European	0.0368	0.0606	0.6066	0.5441	0.4052	0.1196	1.1239	0.0091	-0.0044	0.0042
Sleep duration variation	Total cholesterol in LDL	27005778	metabolites	European	0.107	0.1766	0.606	0.5445	0.0693	0.0503	1.0135	0.0235	-0.0027	0.0045
Sleep duration	Apolipoprotein A-I	27005778	metabolites	European	-0.0568	0.0937	-0.6058	0.5446	0.074	0.031	1.005	0.0117	-0.0054	0.0048
Sleep midpoint	Free cholesterol in medium VLDL	27005778	metabolites	European	0.0584	0.0965	0.6056	0.5447	0.1109	0.0333	0.9956	0.0071	-0.0018	0.0045
Sleep efficiency	Mean Caudate	25607358	brain_volume	European	0.0472	0.0784	0.6027	0.5467	0.2515	0.0387	0.9681	0.006	-0.0005	0.0052
Sleep duration variation	Triglycerides in chylomicrons and largest VLDL particles	27005778	metabolites	European	-0.0936	0.1553	-0.6025	0.5468	0.0918	0.0272	0.9904	0.0066	0.0026	0.0042
Number of sleep episodes	Total lipids in very large VLDL	27005778	metabolites	European	0.0435	0.0723	0.6025	0.5468	0.1354	0.03	0.9787	0.007	0.0037	0.0052
Number of sleep episodes	Concentration of very large HDL particles	27005778	metabolites	European	-0.0575	0.0955	-0.6023	0.547	0.0657	0.0263	1.0017	0.0148	0.0046	0.0046
Diurnal inactivity duration	Free cholesterol in very large HDL	27005778	metabolites	European	-0.0744	0.1237	-0.6019	0.5473	0.0502	0.0248	1.0134	0.0136	0.0009	0.0051
Sleep duration	Parkinsons disease	19915575	neurological	European	0.0326	0.0542	0.601	0.5479	0.4052	0.1196	1.1239	0.0091	-0.004	0.0043
L5 timing	Serum total triglycerides	27005778	metabolites	European	0.0511	0.0854	0.5981	0.5498	0.1251	0.0358	0.992	0.0075	0.0002	0.0047
Sleep efficiency	Ferritin	25352340	metal	European	-0.0586	0.098	-0.5977	0.55	0.0926	0.0266	1.0275	0.0093	0.0053	0.0062
M10 timing	Childhood IQ	23358156	education	European	0.0566	0.0947	0.5977	0.55	0.2729	0.045	1.0024	0.0093	0.0074	0.006
L5 timing	Total cholesterol in small LDL	27005778	metabolites	European	0.07	0.1176	0.5951	0.5518	0.0703	0.0438	1.0161	0.019	-0.0064	0.0049
Sleep efficiency	Free cholesterol in small VLDL	27005778	metabolites	European	-0.0458	0.077	-0.5946	0.5521	0.1115	0.0336	0.9998	0.0086	0.0022	0.0046
Diurnal inactivity duration	Total Cholesterol	20686565	lipids	European	0.0261	0.0439	0.5947	0.5521	0.1342	0.0241	1.0209	0.0348	0.002	0.0066
Number of sleep episodes	Free cholesterol in medium HDL	27005778	metabolites	European	0.0518	0.0872	0.5941	0.5525	0.0667	0.0232	0.9977	0.0082	-0.0058	0.0048
Sleep efficiency	Mean Pallidum	25607358	brain_volume	European	-0.0516	0.0869	-0.5935	0.5528	0.1614	0.0412	0.9778	0.0069	0.0017	0.0051
L5 timing	Femoral Neck bone mineral density	26367794	bone	Mixed	-0.0367	0.0619	-0.5936	0.5528	0.127	0.0145	0.9743	0.0079	0.0007	0.0052
Diurnal inactivity duration	Mean diameter for LDL particles	27005778	metabolites	European	-0.0805	0.1363	-0.5909	0.5546	0.0459	0.0265	1.0011	0.0123	-0.0007	0.0046
Sleep efficiency	Forced expiratory volume in 1 second (FEV1)/Forced Vital capacity(FVC)	26635082	lung_function	European	-0.0344	0.0583	-0.5897	0.5554	0.113	0.0148	0.9817	0.007	-0.0011	0.0047
Sleep duration	Total lipids in medium LDL	27005778	metabolites	European	0.059	0.1002	0.5887	0.556	0.0816	0.0499	1.0098	0.0205	-0.0047	0.0053
Diurnal inactivity duration	ICV	25607358	brain_volume	European	-0.0524	0.0891	-0.5879	0.5566	0.1776	0.0448	1.0016	0.0068	-0.0006	0.0052
Number of sleep episodes	Free cholesterol in very large HDL	27005778	metabolites	European	-0.06	0.1024	-0.5861	0.5578	0.0502	0.0248	1.0134	0.0136	0.0014	0.0048
Diurnal inactivity duration	Concentration of small VLDL particles	27005778	metabolites	European	0.0413	0.0705	0.5855	0.5582	0.1494	0.0373	0.9903	0.0079	0.005	0.0046
Sleep duration variation	Total lipids in small VLDL	27005778	metabolites	European	0.0823	0.1409	0.5843	0.559	0.1439	0.0372	0.9918	0.008	-0.0025	0.0046
Diurnal inactivity duration	HOMA-B	20081858	glycemic	European	0.0392	0.0671	0.5835	0.5596	0.0901	0.0135	0.9891	0.0064	0.0142	0.0046
Diurnal inactivity duration	Triglycerides in very small VLDL	27005778	metabolites	European	0.044	0.0755	0.5835	0.5596	0.1377	0.0367	0.9987	0.0097	0.0049	0.0046
Sleep duration variation	Systemic lupus erythematosus	26502338	autoimmune	European	-0.0933	0.16	-0.5832	0.5598	0.3906	0.067	1.1054	0.0098	-0.0006	0.0063
M10 timing	Total lipids in medium LDL	27005778	metabolites	European	0.064	0.1099	0.5824	0.5603	0.0816	0.0499	1.0098	0.0205	-0.0081	0.0045
M10 timing	Total cholesterol in large LDL	27005778	metabolites	European	0.068	0.1168	0.5822	0.5604	0.0663	0.0464	1.0145	0.0223	-0.0092	0.0046
Sleep midpoint	Total lipids in IDL	27005778	metabolites	European	-0.0744	0.1281	-0.5809	0.5613	0.0741	0.0443	1.019	0.0187	0.0005	0.0047
M10 timing	Phospholipids in very large VLDL	27005778	metabolites	European	0.054	0.0932	0.5796	0.5622	0.1066	0.0278	0.9854	0.0067	-8.965e-05	0.0043
Sleep midpoint	18:2 linoleic acid (LA)	27005778	metabolites	European	-0.063	0.1087	-0.5789	0.5626	0.1254	0.0484	1.0037	0.0098	0.0008	0.0045
Diurnal inactivity duration	Phospholipids in medium LDL	27005778	metabolites	European	-0.0569	0.0984	-0.578	0.5633	0.0739	0.0425	1.0081	0.019	0.0022	0.005
M10 timing	Concentration of very large HDL particles	27005778	metabolites	European	0.0756	0.1311	0.5764	0.5643	0.0657	0.0263	1.0017	0.0148	-0.0042	0.0045
Diurnal inactivity duration	Systemic lupus erythematosus	26502338	autoimmune	European	0.0349	0.0607	0.5755	0.565	0.3906	0.067	1.1054	0.0098	-0.004	0.0054
Sleep duration	Body fat	26833246	anthropometric	Mixed	-0.027	0.0469	-0.5752	0.5652	0.1067	0.0082	0.9045	0.0063	0.01	0.0053
Sleep efficiency	Primary sclerosing cholangitis	27992413	autoimmune	Mixed	-0.0417	0.0725	-0.5745	0.5656	0.3937	0.157	0.9942	0.0154	0.0033	0.0067
Sleep duration variation	Mean diameter for HDL particles	27005778	metabolites	European	-0.0857	0.1493	-0.5739	0.566	0.1229	0.0296	1.007	0.0187	-0.0015	0.0048
Sleep efficiency	Concentration of medium LDL particles	27005778	metabolites	European	0.0595	0.104	0.5725	0.567	0.0799	0.0489	1.0116	0.0199	0.0004	0.0047
L5 timing	Leucine	27005778	metabolites	European	-0.0757	0.1323	-0.5724	0.5671	0.0464	0.0207	1.0088	0.0068	0.0041	0.0043
Sleep midpoint	Omega-9 and saturated fatty acids	27005778	metabolites	European	-0.0741	0.1296	-0.5718	0.5674	0.0864	0.0435	0.9961	0.0079	0.0026	0.0044
Sleep duration variation	Celiac disease	20190752	autoimmune	European	-0.0755	0.1323	-0.5711	0.5679	0.3149	0.0493	1.0636	0.0108	-0.0094	0.007
L5 timing	Asthma	17611496	autoimmune	European	-0.0512	0.0896	-0.5709	0.568	0.1109	0.0269	1.0147	0.0083	0.0052	0.0054
Sleep duration variation	Triglycerides in large VLDL	27005778	metabolites	European	-0.0807	0.1416	-0.5703	0.5685	0.1117	0.0288	0.9887	0.0063	0.0021	0.0044
Sleep midpoint	Parents age at death	27015805	aging	European	0.0699	0.1225	0.5702	0.5686	0.029	0.0069	1.016	0.0063	-0.0051	0.0049
Diurnal inactivity duration	Total lipids in small HDL	27005778	metabolites	European	-0.0692	0.1215	-0.5697	0.5689	0.053	0.026	1.0027	0.0074	-0.0016	0.0046
Diurnal inactivity duration	Serum total cholesterol	27005778	metabolites	European	-0.0565	0.0993	-0.5689	0.5695	0.0647	0.0375	1.0222	0.0152	0.0005	0.0047
L5 timing	Child birth weight	23202124	anthropometric	European	-0.0448	0.0789	-0.5675	0.5704	0.1136	0.0182	1.004	0.0059	0.003	0.0044
M10 timing	Mean Thalamus	25607358	brain_volume	European	0.0664	0.117	0.567	0.5707	0.1383	0.0355	0.9796	0.0062	0.0041	0.0047
Number of sleep episodes	Child birth length	25281659	anthropometric	European	-0.0307	0.0542	-0.5668	0.5708	0.1702	0.0234	0.9923	0.0071	0.0047	0.0049
Sleep efficiency	Difference in height between adolescence and adulthood; age 14	23449627	anthropometric	European	0.0455	0.0803	0.5662	0.5712	0.4593	0.1056	0.9804	0.0066	-0.0002	0.0048
L5 timing	Primary sclerosing cholangitis	27992413	autoimmune	Mixed	0.0342	0.0604	0.5658	0.5715	0.3937	0.157	0.9942	0.0154	0.0025	0.0054
M10 timing	Total Cholesterol	20686565	lipids	European	0.0297	0.0526	0.565	0.5721	0.1342	0.0241	1.0209	0.0348	-0.003	0.0054
Sleep efficiency	Total lipids in large VLDL	27005778	metabolites	European	-0.0427	0.0758	-0.5636	0.573	0.1383	0.0301	0.9855	0.0063	0.0013	0.0047
Number of sleep episodes	Parkinsons disease	19915575	neurological	European	0.0244	0.0433	0.5628	0.5735	0.4052	0.1196	1.1239	0.0091	0.0015	0.0043
Diurnal inactivity duration	Phospholipids in chylomicrons and largest VLDL particles	27005778	metabolites	European	0.0409	0.0727	0.5625	0.5738	0.0962	0.0263	0.9852	0.0065	0.0047	0.004
Diurnal inactivity duration	Child birth weight	23202124	anthropometric	European	0.0386	0.0688	0.5614	0.5745	0.1136	0.0182	1.004	0.0059	-0.0048	0.0044
Sleep midpoint	Extreme bmi	23563607	anthropometric	European	0.0426	0.0762	0.5591	0.5761	0.6928	0.0537	1.0298	0.0111	-0.0128	0.0086
Sleep duration variation	Concentration of chylomicrons and largest VLDL particles	27005778	metabolites	European	-0.0913	0.1635	-0.5585	0.5765	0.1156	0.0266	0.9884	0.0064	0.0025	0.0046
Sleep duration variation	Total cholesterol in small LDL	27005778	metabolites	European	0.0955	0.1711	0.5584	0.5766	0.0703	0.0438	1.0161	0.019	-0.0017	0.0045
M10 timing	Concentration of large VLDL particles	27005778	metabolites	European	0.0457	0.0821	0.5568	0.5777	0.131	0.0346	0.9742	0.0069	-0.0003	0.0042
Sleep duration variation	LDL cholesterol	20686565	lipids	European	0.0442	0.0798	0.554	0.5795	0.1043	0.0284	1.0508	0.0483	-0.0004	0.0051
Sleep efficiency	Total lipids in small LDL	27005778	metabolites	European	0.055	0.0999	0.5508	0.5818	0.0865	0.0458	1.0081	0.0175	0.0007	0.0048
Sleep efficiency	Concentration of large VLDL particles	27005778	metabolites	European	-0.0429	0.078	-0.5502	0.5822	0.131	0.0346	0.9742	0.0069	-0.0008	0.005
Sleep duration variation	Total cholesterol in medium VLDL	27005778	metabolites	European	0.0774	0.1414	0.5472	0.5842	0.1247	0.0352	0.992	0.0076	-0.0035	0.0045
Number of sleep episodes	Ever vs never smoked	20418890	smoking_behaviour	European	0.0257	0.047	0.5466	0.5846	0.0754	0.0065	0.9965	0.0059	0.0024	0.005
L5 timing	Free cholesterol to esterified cholesterol ratio	27005778	metabolites	European	-0.0798	0.1465	-0.5451	0.5857	0.0573	0.0505	1.0136	0.0126	-0.0046	0.0045
L5 timing	Phospholipids in medium HDL	27005778	metabolites	European	-0.0637	0.1169	-0.5449	0.5858	0.0664	0.0232	0.9951	0.0077	0.0019	0.0046
Number of sleep episodes	Serum creatinine	26831199	kidney	Mixed	-0.0215	0.0395	-0.5448	0.5859	0.108	0.0094	0.9746	0.0131	0.0053	0.0066
M10 timing	Total cholesterol in medium LDL	27005778	metabolites	European	0.0623	0.1143	0.5447	0.586	0.0696	0.0466	1.0126	0.0218	-0.0086	0.0045
L5 timing	Total lipids in small LDL	27005778	metabolites	European	0.0581	0.1066	0.5446	0.5861	0.0865	0.0458	1.0081	0.0175	-0.0065	0.0048
Diurnal inactivity duration	Autism spectrum disorder	0	psychiatric	European	-0.029	0.0532	-0.5444	0.5862	0.4579	0.0519	0.9646	0.0066	0.0023	0.0042
M10 timing	Depressive symptoms	27089181	psychiatric	European	0.0369	0.0679	0.5434	0.5868	0.0474	0.0037	1.0001	0.0072	0.0054	0.0049
Sleep midpoint	Triglycerides in very small VLDL	27005778	metabolites	European	0.0519	0.0956	0.5428	0.5873	0.1377	0.0367	0.9987	0.0097	-0.0035	0.0048
Sleep duration variation	Phospholipids in very large VLDL	27005778	metabolites	European	-0.0793	0.1465	-0.5415	0.5881	0.1066	0.0278	0.9854	0.0067	0.0035	0.0043
L5 timing	Omega-3 fatty acids	27005778	metabolites	European	0.0525	0.0969	0.5414	0.5882	0.156	0.042	0.9907	0.0079	0.0019	0.0047
Diurnal inactivity duration	Cholesterol esters in medium VLDL	27005778	metabolites	European	0.0371	0.0686	0.5406	0.5888	0.1512	0.0377	0.9861	0.008	0.0033	0.0045
Sleep midpoint	Femoral Neck bone mineral density	26367794	bone	Mixed	-0.0339	0.0628	-0.5398	0.5893	0.127	0.0145	0.9743	0.0079	0.0033	0.0046
M10 timing	Primary biliary cirrhosis	26394269	autoimmune	European	-0.0415	0.0774	-0.5366	0.5915	0.3785	0.0636	1.003	0.0098	0.0058	0.0052
Number of sleep episodes	Phospholipids in very large VLDL	27005778	metabolites	European	0.0399	0.0745	0.5356	0.5922	0.1066	0.0278	0.9854	0.0067	0.0043	0.0049
Number of sleep episodes	HOMA-B	20081858	glycemic	European	0.0336	0.063	0.5339	0.5934	0.0901	0.0135	0.9891	0.0064	0.0044	0.0052
L5 timing	Concentration of medium HDL particles	27005778	metabolites	European	-0.0689	0.1294	-0.532	0.5947	0.0634	0.026	0.995	0.0076	0.0027	0.0046
M10 timing	Total cholesterol in LDL	27005778	metabolites	European	0.0604	0.1136	0.5318	0.5949	0.0693	0.0503	1.0135	0.0235	-0.0083	0.0045
Sleep duration variation	Amyotrophic lateral sclerosis	27455348	neurological	European	0.1016	0.1915	0.5306	0.5957	0.0485	0.0128	0.9949	0.0063	0.0065	0.0049
M10 timing	Cholesterol esters in large LDL	27005778	metabolites	European	0.061	0.1152	0.5299	0.5962	0.0769	0.0507	1.0121	0.0215	-0.0081	0.0046
Sleep duration	Average number of double bonds in a fatty acid chain	27005778	metabolites	European	-0.0337	0.0639	-0.5277	0.5977	0.1712	0.0538	1.0018	0.0077	0.0033	0.0041
L5 timing	Phospholipids in large VLDL	27005778	metabolites	European	0.0443	0.084	0.5276	0.5978	0.1162	0.0307	0.9894	0.0065	0.0035	0.0045
Sleep midpoint	Total Cholesterol	20686565	lipids	European	-0.0288	0.0547	-0.5274	0.5979	0.1342	0.0241	1.0209	0.0348	-0.0025	0.006
Number of sleep episodes	Tyrosine	27005778	metabolites	European	0.0368	0.0699	0.5266	0.5985	0.0749	0.0269	0.9991	0.0065	-0.0006	0.0046
Sleep duration variation	Alanine	27005778	metabolites	European	0.0805	0.1529	0.5262	0.5988	0.0841	0.0272	1.0122	0.0074	-0.0022	0.0045
Sleep efficiency	Fasting glucose main effect	22581228	glycemic	European	0.027	0.0514	0.5247	0.5998	0.0986	0.019	0.9983	0.0095	-0.0031	0.0047
Sleep efficiency	Cholesterol esters in large VLDL	27005778	metabolites	European	-0.0381	0.0727	-0.5242	0.6001	0.1633	0.0343	0.9779	0.0069	-0.0003	0.0051
Number of sleep episodes	Serum creatinine (non-diabetes)	26831199	kidney	Mixed	-0.0216	0.0412	-0.5236	0.6006	0.1153	0.0106	0.9781	0.0132	0.0037	0.0067
Sleep efficiency	LDL cholesterol	20686565	lipids	European	0.024	0.046	0.5226	0.6013	0.1043	0.0284	1.0508	0.0483	-0.0036	0.0052
Sleep midpoint	Chronic Kidney Disease	26831199	kidney	Mixed	-0.0617	0.1181	-0.5224	0.6014	0.0181	0.0059	1.0165	0.0088	-0.0091	0.0053
Sleep midpoint	Attention deficit hyperactivity disorder (GC)	27663945	psychiatric	European	-0.0766	0.1466	-0.5223	0.6015	0.0739	0.0299	0.9927	0.0075	0.0018	0.0052
Sleep duration variation	Difference in height between childhood and adulthood; age 8	23449627	anthropometric	European	-0.0666	0.1277	-0.5216	0.6019	0.338	0.0505	0.9715	0.0077	-0.0034	0.0047
Sleep duration	Phenylalanine	27005778	metabolites	European	-0.0495	0.095	-0.521	0.6023	0.0545	0.022	1.0046	0.0069	-0.0032	0.0041
Sleep midpoint	Attention deficit hyperactivity disorder (No GC)	27663945	psychiatric	European	-0.0764	0.1467	-0.5207	0.6026	0.0749	0.0303	1.0074	0.0076	0.0019	0.0053
Sleep efficiency	Isoleucine	27005778	metabolites	European	-0.047	0.0904	-0.52	0.6031	0.0724	0.0231	0.9939	0.0066	0.0021	0.0046
Number of sleep episodes	Phospholipids in very large HDL	27005778	metabolites	European	-0.0423	0.0817	-0.5172	0.605	0.0934	0.0294	1.0071	0.0167	-0.0002	0.0048
Sleep efficiency	Citrate	27005778	metabolites	European	0.052	0.1009	0.5153	0.6063	0.0715	0.0209	1.0117	0.0075	0.0022	0.0046
Sleep efficiency	Total lipids in chylomicrons and largest VLDL particles	27005778	metabolites	European	0.0442	0.0858	0.5151	0.6065	0.1182	0.0272	0.9905	0.0066	-0.0047	0.0048
Number of sleep episodes	Total lipids in very large HDL	27005778	metabolites	European	-0.0542	0.1055	-0.5135	0.6076	0.0609	0.0281	1.0157	0.0148	0.0026	0.0047
Diurnal inactivity duration	Total cholesterol in IDL	27005778	metabolites	European	-0.0543	0.1058	-0.5135	0.6076	0.0719	0.0456	1.0185	0.0196	0.0021	0.0051
Sleep midpoint	Leucine	27005778	metabolites	European	-0.0783	0.1525	-0.513	0.608	0.0464	0.0207	1.0088	0.0068	0.0007	0.0046
M10 timing	Total lipids in chylomicrons and largest VLDL particles	27005778	metabolites	European	0.0485	0.0947	0.5126	0.6082	0.1182	0.0272	0.9905	0.0066	0.0023	0.0043
M10 timing	Serum total cholesterol	27005778	metabolites	European	0.0605	0.1191	0.5076	0.6117	0.0647	0.0375	1.0222	0.0152	-0.0075	0.0044
Sleep midpoint	Total lipids in small VLDL	27005778	metabolites	European	0.0461	0.0909	0.5068	0.6123	0.1439	0.0372	0.9918	0.008	-0.0035	0.0047
M10 timing	Phospholipids in medium HDL	27005778	metabolites	European	0.0562	0.1109	0.5066	0.6124	0.0664	0.0232	0.9951	0.0077	-0.0029	0.0041
Sleep duration	Triglycerides in very large HDL	27005778	metabolites	European	-0.0442	0.0874	-0.5065	0.6125	0.0835	0.0253	1.0154	0.0274	0.0028	0.0048
L5 timing	Anorexia Nervosa	24514567	psychiatric	European	-0.0223	0.0441	-0.5061	0.6128	0.5599	0.0312	0.8972	0.0071	-0.0007	0.0046
Diurnal inactivity duration	Mean Thalamus	25607358	brain_volume	European	0.0491	0.097	0.506	0.6129	0.1383	0.0355	0.9796	0.0062	-0.0046	0.0051
Sleep efficiency	Triglycerides in small HDL	27005778	metabolites	European	-0.0557	0.1103	-0.5055	0.6132	0.0662	0.027	0.9983	0.0082	-0.0002	0.0047
Sleep efficiency	Mean Hippocampus	25607358	brain_volume	European	0.0542	0.1073	0.5048	0.6137	0.1406	0.0388	0.9878	0.0065	-0.0031	0.0052
Sleep duration	Concentration of medium LDL particles	27005778	metabolites	European	0.0505	0.1004	0.5033	0.6148	0.0799	0.0489	1.0116	0.0199	-0.0042	0.0053
Sleep midpoint	Urate	23263486	other	European	-0.0229	0.0456	-0.5015	0.6161	0.1761	0.0584	0.9536	0.0489	0.0109	0.005
L5 timing	Body fat	26833246	anthropometric	Mixed	0.0262	0.0525	0.499	0.6178	0.1067	0.0082	0.9045	0.0063	0.0009	0.0051
Sleep duration variation	Concentration of small VLDL particles	27005778	metabolites	European	0.0696	0.1395	0.4987	0.618	0.1494	0.0373	0.9903	0.0079	-0.002	0.0046
Sleep midpoint	Free cholesterol in small VLDL	27005778	metabolites	European	0.0482	0.0967	0.4983	0.6183	0.1115	0.0336	0.9998	0.0086	-0.003	0.0046
Sleep duration	Free cholesterol in medium HDL	27005778	metabolites	European	-0.0487	0.098	-0.497	0.6192	0.0667	0.0232	0.9977	0.0082	-0.0025	0.005
L5 timing	Fasting proinsulin	20081858	glycemic	European	-0.0515	0.1036	-0.4967	0.6194	0.1727	0.0887	0.9845	0.0096	0.0056	0.005
L5 timing	Mean Caudate	25607358	brain_volume	European	0.0377	0.0761	0.4959	0.6199	0.2515	0.0387	0.9681	0.006	-0.0003	0.0048
Diurnal inactivity duration	Total cholesterol in very large HDL	27005778	metabolites	European	-0.0729	0.1472	-0.4955	0.6202	0.0344	0.0228	1.0127	0.0115	0.0024	0.005
Sleep duration	Serum total triglycerides	27005778	metabolites	European	-0.0324	0.0655	-0.4945	0.6209	0.1251	0.0358	0.992	0.0075	0.003	0.0045
M10 timing	Ratio of bisallylic groups to total fatty acids	27005778	metabolites	European	-0.0433	0.0877	-0.4941	0.6212	0.2735	0.0951	0.986	0.0079	-0.0023	0.0049
Sleep efficiency	Leptin_not_adjBMI	26833098	hormone	European	-0.036	0.073	-0.4936	0.6216	0.0985	0.0161	0.9945	0.0065	-0.009	0.005
L5 timing	Triglycerides in large VLDL	27005778	metabolites	European	0.0399	0.0809	0.4934	0.6217	0.1117	0.0288	0.9887	0.0063	0.0033	0.0042
Sleep duration variation	ICV	25607358	brain_volume	European	0.0741	0.1502	0.4929	0.6221	0.1776	0.0448	1.0016	0.0068	0.0022	0.0043
Number of sleep episodes	Mean diameter for HDL particles	27005778	metabolites	European	-0.0358	0.0727	-0.4924	0.6224	0.1229	0.0296	1.007	0.0187	-0.0023	0.005
Number of sleep episodes	Chronic Kidney Disease	26831199	kidney	Mixed	0.0397	0.0806	0.4923	0.6225	0.0181	0.0059	1.0165	0.0088	-0.0009	0.0059
Sleep duration variation	Total lipids in medium LDL	27005778	metabolites	European	0.0835	0.1697	0.4922	0.6226	0.0816	0.0499	1.0098	0.0205	-0.0013	0.0043
L5 timing	Tyrosine	27005778	metabolites	European	-0.05	0.1017	-0.4915	0.6231	0.0749	0.0269	0.9991	0.0065	0.0031	0.0045
L5 timing	Eczema	26482879	autoimmune	Mixed	-0.0453	0.0922	-0.4911	0.6234	0.0679	0.0151	1.0238	0.0072	0.0041	0.0047
Sleep efficiency	Cholesterol esters in medium VLDL	27005778	metabolites	European	-0.0357	0.0727	-0.4906	0.6237	0.1512	0.0377	0.9861	0.008	0.0025	0.0048
Sleep duration variation	Isoleucine	27005778	metabolites	European	0.08	0.1634	0.4893	0.6246	0.0724	0.0231	0.9939	0.0066	-0.0008	0.0044
Sleep duration	Concentration of very large HDL particles	27005778	metabolites	European	-0.0506	0.1035	-0.489	0.6248	0.0657	0.0263	1.0017	0.0148	0.0006	0.0052
Number of sleep episodes	Age of smoking initiation	20418890	smoking_behaviour	European	0.0434	0.0887	0.489	0.6249	0.062	0.0185	0.9991	0.0062	-0.0039	0.005
Sleep efficiency	Major depressive disorder	22472876	psychiatric	European	-0.0321	0.0659	-0.4872	0.6261	0.1725	0.0254	1.0043	0.0059	-0.0006	0.0046
Sleep midpoint	Total lipids in very large VLDL	27005778	metabolites	European	0.0453	0.093	0.4872	0.6261	0.1354	0.03	0.9787	0.007	-0.0027	0.0048
Number of sleep episodes	Phenylalanine	27005778	metabolites	European	-0.0424	0.0871	-0.487	0.6262	0.0545	0.022	1.0046	0.0069	-0.0004	0.0048
Sleep midpoint	Anorexia Nervosa	24514567	psychiatric	European	-0.025	0.0513	-0.4865	0.6266	0.5599	0.0312	0.8972	0.0071	-0.0063	0.005
Sleep duration variation	Concentration of medium LDL particles	27005778	metabolites	European	0.0838	0.1723	0.4861	0.6269	0.0799	0.0489	1.0116	0.0199	-0.0016	0.0043
Number of sleep episodes	Apolipoprotein A-I	27005778	metabolites	European	-0.044	0.0909	-0.484	0.6284	0.074	0.031	1.005	0.0117	-0.0004	0.0048
Sleep duration variation	Platelet count	22139419	haemotological	European	0.0414	0.0856	0.4834	0.6288	0.1209	0.0116	0.984	0.0082	0.002	0.0047
Sleep duration variation	Cholesterol esters in large LDL	27005778	metabolites	European	0.0853	0.177	0.482	0.6298	0.0769	0.0507	1.0121	0.0215	-0.0028	0.0044
M10 timing	Lung cancer (all)	24880342	cancer	European	-0.041	0.0854	-0.4795	0.6316	0.126	0.0295	1.0084	0.0081	0.0008	0.0048
Diurnal inactivity duration	Asthma	17611496	autoimmune	European	0.0378	0.0788	0.479	0.6319	0.1109	0.0269	1.0147	0.0083	0.0034	0.0052
Number of sleep episodes	Femoral Neck bone mineral density	26367794	bone	Mixed	-0.0217	0.0454	-0.4787	0.6321	0.127	0.0145	0.9743	0.0079	0.0022	0.0048
Number of sleep episodes	Bipolar disorder	21926972	psychiatric	European	0.0219	0.0457	0.4788	0.6321	0.434	0.0369	1.0222	0.0073	-0.0041	0.0055
Sleep midpoint	Cholesterol esters in large VLDL	27005778	metabolites	European	0.0411	0.0859	0.4783	0.6324	0.1633	0.0343	0.9779	0.0069	-3.1549e-05	0.0049
Sleep efficiency	Free cholesterol to esterified cholesterol ratio	27005778	metabolites	European	0.0673	0.1414	0.4759	0.6341	0.0573	0.0505	1.0136	0.0126	0.0024	0.0045
Sleep midpoint	Celiac disease	20190752	autoimmune	European	0.0452	0.0949	0.4758	0.6342	0.3149	0.0493	1.0636	0.0108	-0.0082	0.0075
Diurnal inactivity duration	Total cholesterol in medium LDL	27005778	metabolites	European	-0.0483	0.1015	-0.4759	0.6342	0.0696	0.0466	1.0126	0.0218	0.002	0.0049
M10 timing	Free cholesterol in small VLDL	27005778	metabolites	European	0.0443	0.0933	0.4748	0.6349	0.1115	0.0336	0.9998	0.0086	-0.0023	0.0044
Sleep duration variation	Cholesterol esters in medium LDL	27005778	metabolites	European	0.0815	0.1717	0.4747	0.635	0.0809	0.0496	1.0098	0.0206	-0.0023	0.0044
Diurnal inactivity duration	Concentration of very large HDL particles	27005778	metabolites	European	-0.058	0.1225	-0.4737	0.6357	0.0657	0.0263	1.0017	0.0148	0.0019	0.0052
Sleep duration	Free cholesterol to esterified cholesterol ratio	27005778	metabolites	European	-0.0652	0.1379	-0.4731	0.6362	0.0573	0.0505	1.0136	0.0126	-0.0007	0.0049
Sleep duration variation	Glutamine	27005778	metabolites	European	0.083	0.1758	0.4723	0.6367	0.0637	0.0209	1.0178	0.0077	-0.0037	0.0044
Diurnal inactivity duration	Phospholipids in very small VLDL	27005778	metabolites	European	-0.0452	0.0957	-0.4721	0.6368	0.0856	0.038	1.0147	0.0153	0.005	0.005
M10 timing	Alanine	27005778	metabolites	European	-0.0465	0.0997	-0.4668	0.6406	0.0841	0.0272	1.0122	0.0074	-0.0004	0.0043
Sleep duration	Triglycerides in IDL	27005778	metabolites	European	0.0356	0.0763	0.4668	0.6407	0.1075	0.0347	1.0108	0.015	5.455e-05	0.0046
Number of sleep episodes	Total cholesterol in HDL	27005778	metabolites	European	-0.0345	0.074	-0.4657	0.6414	0.0945	0.0284	1.0062	0.0126	-0.0036	0.0046
M10 timing	Number of children ever born	27798627	reproductive	European	0.0277	0.0595	0.4654	0.6416	0.0258	0.0018	0.9693	0.0071	-0.0018	0.0052
Sleep efficiency	Triglycerides in very large VLDL	27005778	metabolites	European	-0.0355	0.0763	-0.465	0.642	0.1184	0.0294	0.9813	0.0069	-0.0016	0.0047
Sleep duration variation	22:6 docosahexaenoic acid	27005778	metabolites	European	0.0807	0.1738	0.4647	0.6421	0.1292	0.0376	0.9963	0.0073	-0.0069	0.0047
Sleep duration	Femoral Neck bone mineral density	26367794	bone	Mixed	0.0223	0.0481	0.4638	0.6428	0.127	0.0145	0.9743	0.0079	-0.0017	0.0051
Number of sleep episodes	Birth weight	27680694	anthropometric	European	-0.0155	0.0336	-0.4618	0.6442	0.1031	0.0066	1.0397	0.0095	0.0027	0.0057
Diurnal inactivity duration	Total lipids in small VLDL	27005778	metabolites	European	0.033	0.0715	0.4617	0.6443	0.1439	0.0372	0.9918	0.008	0.0054	0.0045
Sleep efficiency	Total Cholesterol	20686565	lipids	European	0.0187	0.0405	0.4613	0.6446	0.1342	0.0241	1.0209	0.0348	-0.0021	0.0051
L5 timing	Primary biliary cirrhosis	26394269	autoimmune	European	0.0339	0.0736	0.4602	0.6454	0.3785	0.0636	1.003	0.0098	0.001	0.0058
M10 timing	Forced expiratory volume in 1 second (FEV1)/Forced Vital capacity(FVC)	26635082	lung_function	European	0.0345	0.0755	0.4571	0.6476	0.113	0.0148	0.9817	0.007	-0.0051	0.0049
Diurnal inactivity duration	Triglycerides in IDL	27005778	metabolites	European	0.0397	0.087	0.4561	0.6483	0.1075	0.0347	1.0108	0.015	0.0036	0.0048
M10 timing	Forced expiratory volume in 1 second (FEV1)	26635082	lung_function	European	0.0325	0.0713	0.4555	0.6488	0.1405	0.0157	0.9921	0.0066	-0.0023	0.0051
Sleep duration	Multiple sclerosis	21833088	autoimmune	European	0.0457	0.1007	0.4536	0.6501	0.0618	0.0277	1.0563	0.009	0.0023	0.006
Sleep midpoint	Concentration of IDL particles	27005778	metabolites	European	-0.0577	0.1274	-0.453	0.6505	0.0754	0.043	1.0183	0.018	0.0002	0.0047
Sleep duration	Urate	23263486	other	European	-0.0136	0.03	-0.4525	0.6509	0.1761	0.0584	0.9536	0.0489	0.0059	0.0056
Sleep duration variation	Mean platelet volume	22139419	haemotological	European	0.0504	0.1114	0.4526	0.6509	0.3208	0.0508	0.9813	0.0106	-0.0052	0.0056
Sleep midpoint	Acetate	27005778	metabolites	European	-0.0585	0.1293	-0.4524	0.651	0.0545	0.0196	1.0018	0.0069	0.0059	0.0046
Sleep duration variation	Triglycerides in small VLDL	27005778	metabolites	European	0.067	0.1482	0.4523	0.6511	0.1203	0.0352	0.9937	0.0071	-0.0016	0.0046
Diurnal inactivity duration	PGC cross-disorder analysis	23453885	psychiatric	European	0.0218	0.0483	0.4517	0.6515	0.1737	0.0132	1.0121	0.0114	-0.0011	0.007
Number of sleep episodes	Lumbar Spine bone mineral density	26367794	bone	Mixed	0.019	0.0421	0.4516	0.6516	0.133	0.0153	0.9761	0.0081	0.0007	0.0044
Sleep efficiency	Concentration of very large VLDL particles	27005778	metabolites	European	-0.0377	0.0837	-0.4507	0.6522	0.125	0.0297	0.9834	0.0069	0.0003	0.0048
Number of sleep episodes	Description of average fatty acid chain length; not actual carbon number	27005778	metabolites	European	-0.0365	0.0811	-0.45	0.6527	0.1001	0.0345	0.9834	0.0065	-0.0007	0.0046
L5 timing	Ulcerative colitis	26192919	autoimmune	European	-0.026	0.0577	-0.4501	0.6527	0.2592	0.0318	1.0461	0.0094	0.0058	0.0053
Sleep duration	Depressive symptoms	27089181	psychiatric	European	-0.0225	0.05	-0.4489	0.6535	0.0474	0.0037	1.0001	0.0072	0.0033	0.0057
M10 timing	Triglycerides in medium VLDL	27005778	metabolites	European	0.044	0.0982	0.4487	0.6537	0.096	0.03	0.999	0.0066	-0.0007	0.0043
Sleep duration	Phospholipids in medium HDL	27005778	metabolites	European	-0.043	0.0964	-0.4463	0.6554	0.0664	0.0232	0.9951	0.0077	-0.0029	0.0051
Number of sleep episodes	Albumin	27005778	metabolites	European	-0.0451	0.1011	-0.4458	0.6557	0.0591	0.0245	0.9898	0.0067	-0.003	0.0047
Sleep midpoint	Multiple sclerosis	21833088	autoimmune	European	-0.0684	0.1536	-0.4453	0.6561	0.0618	0.0277	1.0563	0.009	-0.0107	0.0066
Sleep duration variation	Sitting height ratio	25865494	anthropometric	European	-0.0485	0.1094	-0.4439	0.6571	0.2244	0.0282	0.9788	0.0075	-0.0034	0.0054
Sleep duration	Mean Pallidum	25607358	brain_volume	European	0.034	0.0768	0.4429	0.6578	0.1614	0.0412	0.9778	0.0069	-0.0009	0.0051
M10 timing	Cholesterol esters in medium LDL	27005778	metabolites	European	0.0493	0.1117	0.4413	0.659	0.0809	0.0496	1.0098	0.0206	-0.0081	0.0045
Sleep duration	Type 2 Diabetes	22885922	glycemic	European	-0.025	0.0569	-0.4392	0.6605	0.0878	0.0094	1.0082	0.007	-0.0003	0.0055
Sleep duration	Mean Putamen	25607358	brain_volume	European	0.0268	0.0611	0.439	0.6607	0.2983	0.0469	0.9503	0.0068	-0.0059	0.0047
M10 timing	Leptin_adjBMI	26833098	hormone	European	-0.0421	0.0959	-0.4387	0.6608	0.0939	0.0174	1.004	0.0071	0.0088	0.0051
Sleep duration variation	Valine	27005778	metabolites	European	0.0763	0.1741	0.4384	0.6611	0.0603	0.0185	1.0158	0.0074	-0.0012	0.0044
Number of sleep episodes	Acetoacetate	27005778	metabolites	European	0.0377	0.0859	0.4383	0.6612	0.0736	0.0281	0.9801	0.0072	-0.0059	0.0046
Sleep midpoint	Concentration of very large VLDL particles	27005778	metabolites	European	0.0453	0.1033	0.4383	0.6612	0.125	0.0297	0.9834	0.0069	0.0033	0.0048
Sleep efficiency	Height; Females at age 10 and males at age 12	23449627	anthropometric	European	0.0268	0.0612	0.4375	0.6618	0.4297	0.0478	0.9525	0.0079	-0.0047	0.0055
Number of sleep episodes	Total cholesterol in large HDL	27005778	metabolites	European	-0.0314	0.0723	-0.4349	0.6637	0.1072	0.0286	1.0055	0.0143	-0.0039	0.005
L5 timing	Total cholesterol in very large HDL	27005778	metabolites	European	0.0627	0.1443	0.4347	0.6638	0.0344	0.0228	1.0127	0.0115	-0.0057	0.0042
M10 timing	Cholesterol esters in medium HDL	27005778	metabolites	European	-0.0592	0.1362	-0.4347	0.6638	0.0545	0.0288	1.0002	0.009	0.0008	0.0043
M10 timing	Child birth length	25281659	anthropometric	European	-0.0373	0.0858	-0.4344	0.664	0.1702	0.0234	0.9923	0.0071	0.0034	0.0054
Sleep duration	Total lipids in small LDL	27005778	metabolites	European	0.0417	0.0968	0.4304	0.6669	0.0865	0.0458	1.0081	0.0175	-0.0033	0.0052
Diurnal inactivity duration	2hr glucose adjusted for BMI	20081857	glycemic	European	0.0451	0.1049	0.4303	0.667	0.1001	0.0343	0.9941	0.0071	-0.0006	0.0052
Diurnal inactivity duration	Albumin	27005778	metabolites	European	0.0472	0.1099	0.4298	0.6674	0.0591	0.0245	0.9898	0.0067	-0.0085	0.0046
Diurnal inactivity duration	Phospholipids in IDL	27005778	metabolites	European	-0.0439	0.1022	-0.4297	0.6674	0.0619	0.0414	1.0208	0.0191	0.0022	0.0049
Sleep efficiency	Average number of methylene groups per a double bond	27005778	metabolites	European	-0.0345	0.0803	-0.4293	0.6677	0.2024	0.078	0.9955	0.0082	-0.0047	0.0049
Number of sleep episodes	Glycoprotein acetyls; mainly a1-acid glycoprotein	27005778	metabolites	European	0.0358	0.0835	0.4292	0.6678	0.0984	0.0292	0.9862	0.0063	0.0003	0.0049
L5 timing	Concentration of small LDL particles	27005778	metabolites	European	0.0427	0.1005	0.4254	0.6706	0.0935	0.0437	1.0073	0.0158	-0.0062	0.0048
L5 timing	Mean Thalamus	25607358	brain_volume	European	-0.0443	0.1048	-0.4229	0.6724	0.1383	0.0355	0.9796	0.0062	-0.0037	0.0048
Sleep midpoint	Mothers age at death	27015805	aging	European	0.046	0.1089	0.4223	0.6728	0.0355	0.0076	1.0134	0.0072	-0.0041	0.0048
Sleep midpoint	Concentration of chylomicrons and largest VLDL particles	27005778	metabolites	European	0.0516	0.1225	0.4212	0.6736	0.1156	0.0266	0.9884	0.0064	3.2175e-05	0.0049
Sleep efficiency	Serum creatinine	26831199	kidney	Mixed	0.0199	0.0475	0.4193	0.675	0.108	0.0094	0.9746	0.0131	-0.0074	0.006
Number of sleep episodes	Excessive daytime sleepiness	27992416	sleeping	European	0.0199	0.0478	0.4155	0.6778	0.0541	0.0053	1.0024	0.007	0.0022	0.005
Sleep duration variation	Triglycerides in very large VLDL	27005778	metabolites	European	-0.0573	0.1381	-0.4149	0.6782	0.1184	0.0294	0.9813	0.0069	0.003	0.0044
L5 timing	18:2 linoleic acid (LA)	27005778	metabolites	European	0.0404	0.0977	0.4136	0.6791	0.1254	0.0484	1.0037	0.0098	-0.0062	0.0044
Sleep efficiency	Age at Menarche	25231870	reproductive	European	0.0139	0.0337	0.4135	0.6792	0.2018	0.0099	0.9544	0.0117	0.0059	0.0052
Sleep efficiency	Former vs Current smoker	20418890	smoking_behaviour	European	0.0335	0.0811	0.4125	0.68	0.0631	0.0102	1.0006	0.0064	-0.0057	0.0048
L5 timing	Triglycerides in very small VLDL	27005778	metabolites	European	0.0361	0.0875	0.4123	0.6801	0.1377	0.0367	0.9987	0.0097	0.001	0.0048
Sleep midpoint	Phospholipids in IDL	27005778	metabolites	European	-0.0564	0.1372	-0.4109	0.6811	0.0619	0.0414	1.0208	0.0191	0.0006	0.0047
Number of sleep episodes	Mean Thalamus	25607358	brain_volume	European	-0.0338	0.0826	-0.4088	0.6827	0.1383	0.0355	0.9796	0.0062	0.0012	0.0053
Diurnal inactivity duration	Rheumatoid Arthritis	24390342	autoimmune	European	-0.0199	0.0489	-0.4075	0.6836	0.1617	0.0288	1.0208	0.0159	0.0062	0.0051
Sleep duration variation	Free cholesterol in large VLDL	27005778	metabolites	European	-0.0557	0.1366	-0.4073	0.6838	0.1225	0.0297	0.9887	0.0067	0.0023	0.0043
Sleep duration	HOMA-B	20081858	glycemic	European	-0.0286	0.0703	-0.4071	0.6839	0.0901	0.0135	0.9891	0.0064	0.0082	0.0052
Sleep duration variation	Heart rate	23583979	haemotological	Mixed	-0.031	0.0761	-0.4069	0.6841	0.0847	0.0091	1.012	0.0085	0.0109	0.0046
Number of sleep episodes	Average number of double bonds in a fatty acid chain	27005778	metabolites	European	-0.0274	0.0674	-0.4066	0.6843	0.1712	0.0538	1.0018	0.0077	-0.0017	0.0052
Sleep efficiency	Forearm Bone mineral density	26367794	bone	Mixed	0.0492	0.1216	0.4048	0.6856	0.0906	0.0423	1.0109	0.0065	-0.0011	0.0046
Sleep efficiency	Acetate	27005778	metabolites	European	0.0456	0.1129	0.4038	0.6863	0.0545	0.0196	1.0018	0.0069	0.0004	0.0043
Sleep efficiency	Fasting proinsulin	20081858	glycemic	European	-0.0387	0.0966	-0.401	0.6884	0.1727	0.0887	0.9845	0.0096	0.0008	0.0044
Sleep duration	Total lipids in chylomicrons and largest VLDL particles	27005778	metabolites	European	0.0311	0.0776	0.4006	0.6887	0.1182	0.0272	0.9905	0.0066	0.0023	0.0049
Sleep duration variation	Asthma	17611496	autoimmune	European	0.0661	0.1652	0.4001	0.6891	0.1109	0.0269	1.0147	0.0083	0.0015	0.0054
Number of sleep episodes	Forced expiratory volume in 1 second (FEV1)	26635082	lung_function	European	-0.0221	0.0554	-0.3996	0.6894	0.1405	0.0157	0.9921	0.0066	0.0038	0.0055
L5 timing	Inflammatory Bowel Disease (Euro)	26192919	autoimmune	European	-0.0194	0.0485	-0.3993	0.6897	0.3358	0.0338	1.0517	0.0098	0.0015	0.0055
Sleep duration	Total lipids in large HDL	27005778	metabolites	European	-0.0279	0.0699	-0.3988	0.6901	0.1325	0.0306	0.9999	0.0148	-0.0043	0.005
M10 timing	Concentration of very large VLDL particles	27005778	metabolites	European	0.0378	0.0951	0.3974	0.6911	0.125	0.0297	0.9834	0.0069	0.0043	0.0045
Sleep duration	Neuroticism	27089181	personality	European	-0.0204	0.0514	-0.3964	0.6918	0.0892	0.0075	0.9901	0.0118	0.0074	0.007
Sleep efficiency	Mean Accumbens	25607358	brain_volume	European	0.0472	0.1193	0.3952	0.6927	0.0906	0.0368	0.9793	0.0067	-4.7843e-05	0.0051
Sleep duration	Concentration of small VLDL particles	27005778	metabolites	European	-0.0255	0.0646	-0.3947	0.693	0.1494	0.0373	0.9903	0.0079	0.0038	0.0044
Sleep duration variation	Free cholesterol in IDL	27005778	metabolites	European	0.0657	0.1665	0.3948	0.693	0.072	0.041	1.0198	0.0197	-0.0048	0.0042
Sleep efficiency	Acetoacetate	27005778	metabolites	European	-0.0446	0.1131	-0.3939	0.6937	0.0736	0.0281	0.9801	0.0072	0.0024	0.0045
M10 timing	Apolipoprotein A-I	27005778	metabolites	European	0.0525	0.1333	0.3937	0.6938	0.074	0.031	1.005	0.0117	-0.0056	0.0046
Number of sleep episodes	Concentration of medium VLDL particles	27005778	metabolites	European	0.0263	0.0668	0.3934	0.694	0.1484	0.0357	0.9809	0.0068	0.0004	0.0051
Sleep duration	Apolipoprotein B	27005778	metabolites	European	0.0352	0.0896	0.3933	0.6941	0.0837	0.0402	1.0083	0.0146	-0.0013	0.0052
Number of sleep episodes	Neuroticism	27089181	personality	European	0.0158	0.0404	0.3926	0.6946	0.0892	0.0075	0.9901	0.0118	0.0022	0.0065
Sleep midpoint	Obesity class 2	23563607	anthropometric	European	-0.0233	0.0596	-0.3907	0.696	0.1845	0.0124	1.0019	0.0099	-0.006	0.0066
Number of sleep episodes	Phospholipids in medium VLDL	27005778	metabolites	European	-0.029	0.0744	-0.3901	0.6965	0.1103	0.0331	0.9967	0.0071	0.0065	0.0051
L5 timing	Multiple sclerosis	21833088	autoimmune	European	-0.0479	0.1232	-0.3892	0.6972	0.0618	0.0277	1.0563	0.009	-0.0048	0.006
Sleep duration variation	Mean diameter for LDL particles	27005778	metabolites	European	-0.081	0.2083	-0.3889	0.6973	0.0459	0.0265	1.0011	0.0123	-0.0054	0.004
Sleep midpoint	Phospholipids in small VLDL	27005778	metabolites	European	0.0381	0.0982	0.388	0.698	0.1162	0.0351	0.9983	0.0084	-0.0034	0.0046
Number of sleep episodes	Mean diameter for LDL particles	27005778	metabolites	European	0.0392	0.1012	0.3876	0.6983	0.0459	0.0265	1.0011	0.0123	-0.0082	0.0044
Number of sleep episodes	Lung adenocarcinoma	27488534	cancer	European	-0.0342	0.0887	-0.3863	0.6993	0.0314	0.0111	1.0193	0.0062	-0.0008	0.0048
M10 timing	HDL cholesterol	20686565	lipids	European	-0.0206	0.0538	-0.3827	0.702	0.1274	0.0232	1.0582	0.0494	0.0092	0.0056
Number of sleep episodes	Triglycerides in medium VLDL	27005778	metabolites	European	0.0294	0.077	0.3823	0.7023	0.096	0.03	0.999	0.0066	0.0046	0.0048
Sleep midpoint	Lumbar spine bone mineral density	22504420	bone	Mixed	-0.0231	0.0606	-0.3814	0.7029	0.2705	0.0249	1.0127	0.0084	0.0078	0.0051
Sleep duration	Childhood obesity	22484627	anthropometric	European	0.0191	0.0501	0.3813	0.703	0.4143	0.0457	0.9261	0.0076	-0.0075	0.0049
Number of sleep episodes	Primary biliary cirrhosis	26394269	autoimmune	European	0.0227	0.0595	0.381	0.7032	0.3785	0.0636	1.003	0.0098	0.0046	0.0061
Sleep midpoint	Apolipoprotein B	27005778	metabolites	European	0.0429	0.113	0.3796	0.7042	0.0837	0.0402	1.0083	0.0146	-0.0019	0.0045
Sleep efficiency	Infant head circumference	22504419	anthropometric	European	-0.0321	0.0848	-0.3786	0.7049	0.2277	0.0445	0.9908	0.0067	0.0113	0.0052
Sleep duration variation	Concentration of small LDL particles	27005778	metabolites	European	0.0604	0.1602	0.3773	0.706	0.0935	0.0437	1.0073	0.0158	0.0002	0.0042
Diurnal inactivity duration	Ferritin	25352340	metal	European	-0.033	0.0876	-0.3767	0.7064	0.0926	0.0266	1.0275	0.0093	0.0109	0.0062
Number of sleep episodes	Number of children ever born	27798627	reproductive	European	-0.016	0.0425	-0.3766	0.7065	0.0258	0.0018	0.9693	0.0071	0.0019	0.0052
L5 timing	Fathers age at death	27015805	aging	European	0.03	0.0799	0.3753	0.7074	0.0402	0.0069	1.0173	0.0069	-0.0013	0.0044
M10 timing	Mean platelet volume	22139419	haemotological	European	0.0247	0.0659	0.3749	0.7078	0.3208	0.0508	0.9813	0.0106	-0.007	0.005
M10 timing	Mean Caudate	25607358	brain_volume	European	0.0329	0.0879	0.374	0.7084	0.2515	0.0387	0.9681	0.006	0.0065	0.0046
Sleep efficiency	Concentration of small LDL particles	27005778	metabolites	European	0.0356	0.0955	0.3731	0.7091	0.0935	0.0437	1.0073	0.0158	0.0007	0.0048
M10 timing	Total lipids in large VLDL	27005778	metabolites	European	0.0312	0.0837	0.3726	0.7094	0.1383	0.0301	0.9855	0.0063	0.0003	0.0044
Sleep duration	Triglycerides in small VLDL	27005778	metabolites	European	-0.0257	0.0692	-0.3722	0.7097	0.1203	0.0352	0.9937	0.0071	0.0026	0.0047
M10 timing	Eczema	26482879	autoimmune	Mixed	-0.0351	0.0945	-0.3712	0.7105	0.0679	0.0151	1.0238	0.0072	0.0029	0.0051
Sleep duration	Attention deficit hyperactivity disorder (No GC)	27663945	psychiatric	European	-0.042	0.1135	-0.3702	0.7112	0.0749	0.0303	1.0074	0.0076	0.0044	0.0059
Sleep duration variation	Total lipids in large LDL	27005778	metabolites	European	0.065	0.1757	0.3698	0.7115	0.0755	0.0513	1.0144	0.0218	-0.0024	0.0043
L5 timing	Concentration of very large VLDL particles	27005778	metabolites	European	0.0307	0.0831	0.3697	0.7116	0.125	0.0297	0.9834	0.0069	0.0049	0.0044
L5 timing	Glycoprotein acetyls; mainly a1-acid glycoprotein	27005778	metabolites	European	0.0342	0.0926	0.3695	0.7117	0.0984	0.0292	0.9862	0.0063	-0.0019	0.0045
L5 timing	Mean diameter for LDL particles	27005778	metabolites	European	-0.0493	0.134	-0.3681	0.7128	0.0459	0.0265	1.0011	0.0123	0.0004	0.0049
Sleep duration variation	Free cholesterol in medium VLDL	27005778	metabolites	European	0.0546	0.1485	0.3679	0.7129	0.1109	0.0333	0.9956	0.0071	-0.0015	0.0044
Number of sleep episodes	Serum total triglycerides	27005778	metabolites	European	-0.0265	0.0719	-0.3677	0.7131	0.1251	0.0358	0.992	0.0075	0.0056	0.0053
L5 timing	Serum total cholesterol	27005778	metabolites	European	-0.0426	0.1161	-0.3673	0.7134	0.0647	0.0375	1.0222	0.0152	-0.0033	0.0047
L5 timing	Total lipids in large VLDL	27005778	metabolites	European	0.028	0.0763	0.367	0.7136	0.1383	0.0301	0.9855	0.0063	0.0041	0.0042
Sleep efficiency	Forced expiratory volume in 1 second (FEV1)	21946350	lung_function	European	-0.0281	0.0767	-0.3668	0.7138	0.1733	0.0222	0.8803	0.0119	0.0011	0.0088
Sleep duration	Valine	27005778	metabolites	European	-0.03	0.0819	-0.3665	0.714	0.0603	0.0185	1.0158	0.0074	0.0008	0.0046
Diurnal inactivity duration	Femoral Neck bone mineral density	26367794	bone	Mixed	-0.0185	0.0507	-0.3654	0.7148	0.127	0.0145	0.9743	0.0079	-0.0039	0.0049
M10 timing	Total cholesterol in medium HDL	27005778	metabolites	European	-0.0468	0.1282	-0.3653	0.7149	0.0539	0.025	0.9989	0.0089	-0.0003	0.0041
Diurnal inactivity duration	Height; Females at age 10 and males at age 12	23449627	anthropometric	European	0.0217	0.0596	0.3644	0.7155	0.4297	0.0478	0.9525	0.0079	0.0015	0.0057
L5 timing	College completion	23722424	education	European	-0.0183	0.0502	-0.3643	0.7156	0.0793	0.0056	1.021	0.0086	0.0146	0.0061
M10 timing	Concentration of medium VLDL particles	27005778	metabolites	European	0.0293	0.0805	0.3642	0.7157	0.1484	0.0357	0.9809	0.0068	0.0011	0.0043
L5 timing	Apolipoprotein A-I	27005778	metabolites	European	-0.0409	0.1126	-0.3633	0.7164	0.074	0.031	1.005	0.0117	1.4088e-05	0.0045
Number of sleep episodes	Mean Pallidum	25607358	brain_volume	European	0.0282	0.0778	0.3631	0.7165	0.1614	0.0412	0.9778	0.0069	-0.0052	0.0054
M10 timing	Total cholesterol in very large HDL	27005778	metabolites	European	0.0646	0.1781	0.3629	0.7167	0.0344	0.0228	1.0127	0.0115	-0.0032	0.0047
Diurnal inactivity duration	Total lipids in IDL	27005778	metabolites	European	-0.0376	0.1037	-0.3626	0.7169	0.0741	0.0443	1.019	0.0187	0.0027	0.005
Sleep duration	Attention deficit hyperactivity disorder (GC)	27663945	psychiatric	European	-0.0411	0.1135	-0.3622	0.7172	0.0739	0.0299	0.9927	0.0075	0.0043	0.0058
M10 timing	Total lipids in small HDL	27005778	metabolites	European	0.051	0.1411	0.3617	0.7176	0.053	0.026	1.0027	0.0074	-0.0085	0.0042
Diurnal inactivity duration	Cholesterol esters in large LDL	27005778	metabolites	European	-0.0366	0.1011	-0.3617	0.7176	0.0769	0.0507	1.0121	0.0215	0.0018	0.0049
L5 timing	Phospholipids in large LDL	27005778	metabolites	European	-0.0394	0.1092	-0.3608	0.7183	0.0636	0.0444	1.017	0.021	-0.0052	0.005
Sleep efficiency	Serumurate overweight	25811787	uric_acid	European	-0.0203	0.0564	-0.36	0.7188	0.5084	0.2897	0.9718	0.0254	0.002	0.0046
Sleep duration	Concentration of large HDL particles	27005778	metabolites	European	-0.0249	0.0692	-0.3596	0.7191	0.1343	0.0302	0.9988	0.0151	-0.0045	0.005
Sleep midpoint	Total lipids in small HDL	27005778	metabolites	European	-0.0552	0.1538	-0.3591	0.7195	0.053	0.026	1.0027	0.0074	6.7047e-05	0.0045
Number of sleep episodes	Height; Females at age 10 and males at age 12	23449627	anthropometric	European	-0.0174	0.0488	-0.3567	0.7213	0.4297	0.0478	0.9525	0.0079	-0.0036	0.0057
M10 timing	Concentration of medium HDL particles	27005778	metabolites	European	0.0444	0.1246	0.3564	0.7215	0.0635	0.026	0.995	0.0076	-0.0022	0.0042
Sleep efficiency	Years of schooling 2013	23722424	education	European	0.0181	0.051	0.3558	0.722	0.0842	0.0063	1.0191	0.0089	-0.0052	0.0061
L5 timing	Crohns disease	26192919	autoimmune	European	0.0169	0.0476	0.3555	0.7222	0.5071	0.0588	1.0209	0.0108	-0.0037	0.005
Number of sleep episodes	Triglycerides	20686565	lipids	European	0.0132	0.0373	0.3551	0.7225	0.1679	0.0289	0.9685	0.0162	-0.0087	0.0064
L5 timing	Number of children ever born	27798627	reproductive	European	0.0193	0.0545	0.3548	0.7228	0.0258	0.0018	0.9693	0.0071	-0.0023	0.0049
Sleep midpoint	Height_2010	20881960	anthropometric	European	0.0135	0.0381	0.3537	0.7236	0.2849	0.0164	1.0195	0.0186	-0.0045	0.0061
Sleep duration variation	Total Cholesterol	20686565	lipids	European	0.0264	0.0747	0.3533	0.7238	0.1342	0.0241	1.0209	0.0348	0.0012	0.0055
L5 timing	Omega-9 and saturated fatty acids	27005778	metabolites	European	0.0432	0.1222	0.3532	0.724	0.0864	0.0435	0.9961	0.0079	-0.0011	0.0045
Sleep midpoint	Child birth length	25281659	anthropometric	European	-0.0325	0.0923	-0.3528	0.7243	0.1702	0.0234	0.9923	0.0071	0.0043	0.0056
M10 timing	Lung cancer	27488534	cancer	European	-0.027	0.0769	-0.3504	0.726	0.3112	0.065	1.0152	0.007	-0.0014	0.0046
L5 timing	Difference in height between childhood and adulthood; age 8	23449627	anthropometric	European	-0.0265	0.0758	-0.3499	0.7264	0.338	0.0505	0.9715	0.0077	-0.0008	0.0049
Sleep efficiency	ICV	25607358	brain_volume	European	-0.0348	0.0998	-0.3489	0.7271	0.1776	0.0448	1.0016	0.0068	0.0042	0.0051
Number of sleep episodes	Total lipids in large VLDL	27005778	metabolites	European	0.0237	0.0679	0.3485	0.7274	0.1383	0.0301	0.9855	0.0063	0.003	0.0049
Sleep duration	Average number of methylene groups per a double bond	27005778	metabolites	European	0.0211	0.0611	0.3449	0.7301	0.2024	0.078	0.9955	0.0082	-0.0029	0.0042
Number of sleep episodes	Forced Vital capacity(FVC)	26635082	lung_function	European	0.0182	0.0528	0.345	0.7301	0.147	0.0148	0.9853	0.0065	-5.8407e-05	0.0054
Number of sleep episodes	Total lipids in medium VLDL	27005778	metabolites	European	-0.0242	0.0702	-0.3446	0.7304	0.1394	0.0345	0.9858	0.0068	0.0052	0.0051
L5 timing	Total cholesterol in medium VLDL	27005778	metabolites	European	0.0291	0.0847	0.3442	0.7307	0.1247	0.0352	0.992	0.0076	0.002	0.0046
M10 timing	Ulcerative colitis	26192919	autoimmune	European	-0.02	0.0582	-0.3437	0.731	0.2592	0.0318	1.0461	0.0094	-0.0022	0.0048
M10 timing	Lung adenocarcinoma	27488534	cancer	European	0.0421	0.1225	0.3436	0.7311	0.0314	0.0111	1.0193	0.0062	-0.0019	0.0042
Sleep duration	ICV	25607358	brain_volume	European	-0.029	0.0853	-0.3407	0.7333	0.1776	0.0448	1.0016	0.0068	-0.001	0.0054
M10 timing	Forced Vital capacity(FVC)	26635082	lung_function	European	0.0241	0.0708	0.3402	0.7337	0.147	0.0148	0.9853	0.0065	-0.0011	0.0052
Sleep midpoint	Cholesterol esters in large LDL	27005778	metabolites	European	-0.0418	0.1229	-0.3398	0.734	0.0769	0.0507	1.0121	0.0215	-0.0002	0.0047
Sleep duration variation	Concentration of large LDL particles	27005778	metabolites	European	0.0594	0.1751	0.3393	0.7344	0.0757	0.0502	1.0158	0.0212	-0.0023	0.0043
Sleep efficiency	Concentration of chylomicrons and largest VLDL particles	27005778	metabolites	European	0.0303	0.0894	0.339	0.7346	0.1156	0.0266	0.9884	0.0064	-0.0029	0.005
Number of sleep episodes	Forced Vital capacity(FVC)	28166213	lung_function	European	-0.013	0.0383	-0.3387	0.7348	0.2611	0.0158	0.9753	0.0069	0.0073	0.0054
Diurnal inactivity duration	Total lipids in very large HDL	27005778	metabolites	European	-0.0427	0.1262	-0.3383	0.7351	0.0609	0.0281	1.0157	0.0148	-0.0007	0.0053
Sleep efficiency	Phospholipids in very large VLDL	27005778	metabolites	European	0.0271	0.0802	0.3381	0.7353	0.1066	0.0278	0.9854	0.0067	-0.0033	0.0047
Number of sleep episodes	Omega-3 fatty acids	27005778	metabolites	European	-0.0262	0.0781	-0.3355	0.7373	0.156	0.042	0.9907	0.0079	-0.0006	0.0051
Sleep efficiency	Average number of double bonds in a fatty acid chain	27005778	metabolites	European	-0.0268	0.08	-0.3353	0.7374	0.1712	0.0538	1.0018	0.0077	0.0078	0.0048
Sleep duration	Concentration of very large VLDL particles	27005778	metabolites	European	-0.0266	0.0795	-0.335	0.7377	0.125	0.0297	0.9834	0.0069	0.0038	0.0048
Sleep duration variation	Infant head circumference	22504419	anthropometric	European	-0.0471	0.1412	-0.3333	0.7389	0.2277	0.0445	0.9908	0.0067	0.0064	0.005
Number of sleep episodes	Mean diameter for VLDL particles	27005778	metabolites	European	0.0226	0.0677	0.3332	0.739	0.1338	0.0345	0.9902	0.0084	0.0037	0.0047
M10 timing	HOMA-IR	20081858	glycemic	European	0.0368	0.1107	0.3329	0.7392	0.068	0.0124	1.0035	0.0065	-0.0021	0.005
L5 timing	Cholesterol esters in medium VLDL	27005778	metabolites	European	0.0268	0.0805	0.3324	0.7396	0.1512	0.0377	0.9861	0.008	0.0007	0.0045
Sleep midpoint	Parkinsons disease	19915575	neurological	European	-0.0229	0.0691	-0.3317	0.7401	0.4052	0.1196	1.1239	0.0091	0.006	0.0044
Sleep duration	Free cholesterol in small VLDL	27005778	metabolites	European	-0.0242	0.0731	-0.3315	0.7403	0.1115	0.0336	0.9998	0.0086	0.0029	0.0048
Sleep duration variation	Phospholipids in chylomicrons and largest VLDL particles	27005778	metabolites	European	-0.0524	0.1582	-0.3312	0.7405	0.0962	0.0263	0.9852	0.0065	0.0019	0.0044
M10 timing	Leptin_not_adjBMI	26833098	hormone	European	-0.0302	0.0915	-0.3305	0.741	0.0985	0.0161	0.9945	0.0065	0.0038	0.0054
Diurnal inactivity duration	Urinary albumin-to-creatinine ratio	26631737	kidney	European	0.0247	0.0749	0.3301	0.7413	0.0455	0.0087	0.9963	0.0067	-0.0047	0.0048
Diurnal inactivity duration	Extreme height	23563607	anthropometric	European	0.0149	0.0453	0.3289	0.7422	1.2294	0.1063	1.0369	0.0174	-0.0009	0.0078
M10 timing	Total lipids in very large HDL	27005778	metabolites	European	0.0452	0.1375	0.3288	0.7423	0.0609	0.0281	1.0157	0.0148	-0.0034	0.0045
Diurnal inactivity duration	Total cholesterol in LDL	27005778	metabolites	European	-0.0334	0.102	-0.3279	0.743	0.0693	0.0503	1.0135	0.0235	0.0018	0.0051
Sleep efficiency	Childhood obesity	22484627	anthropometric	European	-0.0182	0.0557	-0.3274	0.7434	0.4143	0.0457	0.9261	0.0076	-0.0076	0.005
Sleep duration	Alanine	27005778	metabolites	European	-0.0264	0.0811	-0.3249	0.7453	0.0841	0.0272	1.0122	0.0074	-0.0031	0.0048
Sleep efficiency	HDL cholesterol	20686565	lipids	European	0.0145	0.0446	0.3245	0.7455	0.1274	0.0232	1.0582	0.0494	0.0052	0.0055
L5 timing	Phenylalanine	27005778	metabolites	European	-0.0385	0.1187	-0.324	0.7459	0.0545	0.022	1.0046	0.0069	0.0008	0.0042
Sleep efficiency	Description of average fatty acid chain length; not actual carbon number	27005778	metabolites	European	-0.0357	0.1111	-0.3215	0.7478	0.1001	0.0345	0.9834	0.0065	0.009	0.0049
Sleep midpoint	Tyrosine	27005778	metabolites	European	0.0354	0.111	0.3192	0.7496	0.0749	0.0269	0.9991	0.0065	0.0032	0.0048
L5 timing	Total cholesterol in IDL	27005778	metabolites	European	-0.0371	0.1161	-0.319	0.7497	0.0719	0.0456	1.0185	0.0196	-0.0046	0.005
Sleep duration variation	Albumin	27005778	metabolites	European	-0.076	0.2386	-0.3183	0.7502	0.0591	0.0245	0.9898	0.0067	-0.0024	0.005
Number of sleep episodes	Free cholesterol in medium VLDL	27005778	metabolites	European	-0.0238	0.0749	-0.318	0.7505	0.1109	0.0333	0.9956	0.0071	0.0063	0.005
Sleep midpoint	Primary biliary cirrhosis	26394269	autoimmune	European	-0.0281	0.0884	-0.3179	0.7506	0.3785	0.0636	1.003	0.0098	0.0031	0.0058
Sleep duration variation	Forced Vital capacity(FVC)	28166213	lung_function	European	-0.0249	0.079	-0.3149	0.7529	0.2611	0.0158	0.9753	0.0069	-0.0026	0.005
Sleep duration	Ferritin	25352340	metal	European	-0.0263	0.0841	-0.3128	0.7544	0.0926	0.0266	1.0275	0.0093	0.006	0.0063
L5 timing	Free cholesterol in small VLDL	27005778	metabolites	European	0.0289	0.0927	0.3121	0.7549	0.1115	0.0336	0.9998	0.0086	-0.0007	0.0048
Sleep duration	Total lipids in medium HDL	27005778	metabolites	European	-0.0329	0.1056	-0.3118	0.7552	0.0599	0.0263	0.9965	0.008	-0.0037	0.005
Sleep duration	Total lipids in small VLDL	27005778	metabolites	European	-0.0209	0.0669	-0.3118	0.7552	0.1439	0.0372	0.9918	0.008	0.0037	0.0046
M10 timing	Fasting insulin main effect	22581228	glycemic	European	-0.0267	0.0858	-0.3111	0.7557	0.0698	0.01	1.0158	0.0069	-0.0025	0.0047
Sleep efficiency	Cholesterol esters in medium HDL	27005778	metabolites	European	0.0447	0.1443	0.31	0.7566	0.0545	0.0288	1.0002	0.009	0.0003	0.0047
Sleep duration	22:6 docosahexaenoic acid	27005778	metabolites	European	0.0258	0.0837	0.3084	0.7578	0.1292	0.0376	0.9963	0.0073	-0.0007	0.0046
Sleep duration	Infant head circumference	22504419	anthropometric	European	-0.0229	0.0743	-0.308	0.7581	0.2277	0.0445	0.9908	0.0067	0.0054	0.0051
L5 timing	Systemic lupus erythematosus	26502338	autoimmune	European	-0.0212	0.0693	-0.306	0.7596	0.3906	0.067	1.1054	0.0098	-0.0012	0.0056
L5 timing	Age at Menarche	25231870	reproductive	European	-0.0113	0.0371	-0.3057	0.7599	0.2018	0.0099	0.9544	0.0117	-0.0018	0.0052
Sleep efficiency	Lung adenocarcinoma	27488534	cancer	European	-0.0305	0.1	-0.3049	0.7604	0.0314	0.0111	1.0193	0.0062	0.0031	0.0046
Sleep duration variation	Total lipids in small LDL	27005778	metabolites	European	0.0504	0.1653	0.3047	0.7606	0.0865	0.0458	1.0081	0.0175	0.0007	0.0042
Sleep duration variation	Total cholesterol in IDL	27005778	metabolites	European	0.0543	0.1786	0.3039	0.7612	0.0719	0.0456	1.0185	0.0196	-0.004	0.0043
Diurnal inactivity duration	18:2 linoleic acid (LA)	27005778	metabolites	European	-0.0278	0.0915	-0.3036	0.7614	0.1254	0.0484	1.0037	0.0098	-0.0018	0.0048
Sleep duration	Urinary albumin-to-creatinine ratio (non-diabetes)	26631737	kidney	European	-0.0237	0.0782	-0.3033	0.7617	0.0532	0.0105	0.9951	0.0072	-0.0078	0.0057
Sleep efficiency	Apolipoprotein B	27005778	metabolites	European	0.028	0.0929	0.3019	0.7627	0.0837	0.0402	1.0083	0.0146	2.8405e-05	0.0047
Sleep duration variation	Phospholipids in medium VLDL	27005778	metabolites	European	0.0443	0.1492	0.297	0.7665	0.1103	0.0331	0.9967	0.0071	-0.0014	0.0045
Sleep duration variation	Mean diameter for VLDL particles	27005778	metabolites	European	0.0399	0.1344	0.2969	0.7665	0.1338	0.0345	0.9902	0.0084	0.0015	0.0043
L5 timing	Total cholesterol in large LDL	27005778	metabolites	European	-0.0321	0.1084	-0.2962	0.7671	0.0663	0.0464	1.0145	0.0223	-0.0057	0.005
Sleep efficiency	Number of children ever born	27798627	reproductive	European	-0.0147	0.0497	-0.2961	0.7672	0.0258	0.0018	0.9693	0.0071	0.0075	0.0047
M10 timing	Lumbar Spine bone mineral density	26367794	bone	Mixed	-0.0188	0.0637	-0.2953	0.7678	0.133	0.0153	0.9761	0.0081	-0.0024	0.0051
L5 timing	Squamous cell lung cancer	27488534	cancer	European	0.0302	0.1026	0.2943	0.7685	0.0388	0.012	1.0102	0.0063	0.0012	0.0049
Number of sleep episodes	Attention deficit hyperactivity disorder (GC)	27663945	psychiatric	European	-0.0298	0.1015	-0.2937	0.769	0.0739	0.0299	0.9927	0.0075	0.0014	0.0058
Sleep efficiency	Total cholesterol in large VLDL	27005778	metabolites	European	-0.0229	0.0784	-0.2924	0.77	0.1159	0.0287	0.9917	0.0066	-0.0024	0.0047
Sleep duration variation	Triglycerides in very small VLDL	27005778	metabolites	European	0.0427	0.1464	0.2918	0.7704	0.1377	0.0367	0.9987	0.0097	-0.0032	0.0046
Sleep efficiency	Mean Thalamus	25607358	brain_volume	European	0.0288	0.0989	0.2916	0.7706	0.1383	0.0355	0.9796	0.0062	-0.0036	0.005
Sleep duration	Triglycerides in very small VLDL	27005778	metabolites	European	-0.0195	0.0671	-0.2907	0.7713	0.1377	0.0367	0.9987	0.0097	0.0042	0.0045
L5 timing	Free cholesterol in large LDL	27005778	metabolites	European	-0.0319	0.1098	-0.2903	0.7716	0.0648	0.0478	1.0168	0.0233	-0.0061	0.0051
Sleep midpoint	Triglycerides in IDL	27005778	metabolites	European	0.0309	0.107	0.2889	0.7727	0.1075	0.0347	1.0108	0.015	-0.0022	0.0048
Diurnal inactivity duration	Phospholipids in small VLDL	27005778	metabolites	European	0.0219	0.0757	0.2888	0.7728	0.1162	0.0351	0.9983	0.0084	0.0052	0.0046
M10 timing	Average number of double bonds in a fatty acid chain	27005778	metabolites	European	-0.029	0.1011	-0.287	0.7741	0.1712	0.0538	1.0018	0.0077	-0.0046	0.0048
L5 timing	Parents age at death	27015805	aging	European	-0.0277	0.0965	-0.2867	0.7743	0.029	0.0069	1.016	0.0063	-0.0068	0.0042
Sleep midpoint	Citrate	27005778	metabolites	European	0.0342	0.1197	0.2854	0.7753	0.0715	0.0209	1.0117	0.0075	0.0011	0.0047
Diurnal inactivity duration	Total cholesterol in small LDL	27005778	metabolites	European	0.0294	0.1034	0.2842	0.7763	0.0703	0.0438	1.0161	0.019	0.0017	0.0048
M10 timing	Triglycerides in large VLDL	27005778	metabolites	European	0.0249	0.088	0.2827	0.7774	0.1117	0.0288	0.9887	0.0063	0.0005	0.0043
Sleep duration	Phospholipids in very large VLDL	27005778	metabolites	European	0.0204	0.0726	0.2815	0.7783	0.1066	0.0278	0.9854	0.0067	0.0027	0.0047
L5 timing	Phospholipids in very large HDL	27005778	metabolites	European	0.0255	0.091	0.2801	0.7794	0.0934	0.0294	1.0071	0.0167	-0.0029	0.0044
L5 timing	Total lipids in medium LDL	27005778	metabolites	European	0.0305	0.1088	0.2799	0.7796	0.0816	0.0499	1.0098	0.0205	-0.0063	0.0049
Sleep midpoint	Glycoprotein acetyls; mainly a1-acid glycoprotein	27005778	metabolites	European	-0.03	0.1076	-0.2788	0.7804	0.0984	0.0292	0.9862	0.0063	-0.0023	0.0047
Sleep duration	Triglycerides in medium VLDL	27005778	metabolites	European	-0.0204	0.0733	-0.2781	0.7809	0.096	0.03	0.999	0.0066	0.0018	0.0047
L5 timing	Concentration of medium LDL particles	27005778	metabolites	European	0.0305	0.1099	0.2779	0.7811	0.0799	0.0489	1.0116	0.0199	-0.006	0.0049
Sleep duration variation	Lung adenocarcinoma	27488534	cancer	European	0.0517	0.1866	0.2772	0.7816	0.0314	0.0111	1.0193	0.0062	-0.0013	0.0047
Sleep duration variation	Ratio of bisallylic groups to double bonds	27005778	metabolites	European	-0.0294	0.1064	-0.2767	0.782	0.2945	0.1071	0.9779	0.009	0.0005	0.0043
Number of sleep episodes	Concentration of large VLDL particles	27005778	metabolites	European	0.0193	0.0697	0.2768	0.782	0.131	0.0346	0.9742	0.0069	0.0032	0.0048
Sleep midpoint	Mean Caudate	25607358	brain_volume	European	0.0259	0.0941	0.2749	0.7834	0.2515	0.0387	0.9681	0.006	-5.8877e-05	0.0053
Sleep duration	Eczema	26482879	autoimmune	Mixed	-0.0194	0.0711	-0.2732	0.7847	0.0679	0.0151	1.0238	0.0072	0.0012	0.0048
M10 timing	Average number of methylene groups per a double bond	27005778	metabolites	European	0.0265	0.0971	0.2731	0.7848	0.2024	0.078	0.9955	0.0082	0.0024	0.0049
M10 timing	Crohns disease	26192919	autoimmune	European	0.0143	0.0528	0.2714	0.7861	0.5071	0.0588	1.0209	0.0108	-0.0032	0.0048
M10 timing	Acetoacetate	27005778	metabolites	European	-0.0325	0.1197	-0.2713	0.7861	0.0736	0.0281	0.9801	0.0072	0.0013	0.0046
Sleep duration	Age at Menarche	25231870	reproductive	European	0.0087	0.0322	0.2709	0.7865	0.2018	0.0099	0.9544	0.0117	-0.0018	0.0054
Diurnal inactivity duration	Valine	27005778	metabolites	European	-0.0256	0.0952	-0.2692	0.7878	0.0603	0.0185	1.0158	0.0074	0.0011	0.005
Sleep duration	Neuroticism	24828478	personality	European	0.0206	0.0766	0.2688	0.7881	0.0148	0.0033	1.008	0.0062	0.0012	0.0052
Sleep duration	Phospholipids in large HDL	27005778	metabolites	European	-0.0187	0.0699	-0.2676	0.789	0.1286	0.0302	0.9978	0.014	-0.0051	0.005
Number of sleep episodes	Neo-openness to experience	21173776	personality	European	0.0214	0.0802	0.2672	0.7893	0.1067	0.0273	0.9917	0.0066	0.0015	0.006
Sleep midpoint	Child birth weight	23202124	anthropometric	European	-0.0225	0.0841	-0.2672	0.7893	0.1136	0.0182	1.004	0.0059	0.0032	0.0042
Sleep duration variation	Total lipids in very large VLDL	27005778	metabolites	European	-0.038	0.1424	-0.2665	0.7898	0.1354	0.03	0.9787	0.007	0.0033	0.0044
Number of sleep episodes	Attention deficit hyperactivity disorder (No GC)	27663945	psychiatric	European	-0.027	0.1016	-0.2663	0.79	0.0749	0.0303	1.0074	0.0076	0.0012	0.0058
Sleep midpoint	Total lipids in large LDL	27005778	metabolites	European	-0.0333	0.1256	-0.2653	0.7907	0.0755	0.0513	1.0144	0.0218	-0.0002	0.0048
Sleep midpoint	Total lipids in very small VLDL	27005778	metabolites	European	-0.0277	0.1044	-0.2654	0.7907	0.106	0.0364	1.0101	0.0127	-0.0011	0.0046
Number of sleep episodes	Free cholesterol in large VLDL	27005778	metabolites	European	0.0187	0.0706	0.2642	0.7916	0.1225	0.0297	0.9887	0.0067	0.0045	0.0049
Number of sleep episodes	Difference in height between adolescence and adulthood; age 14	23449627	anthropometric	European	0.0194	0.0738	0.2634	0.7923	0.4593	0.1056	0.9804	0.0066	0.0024	0.0051
Sleep efficiency	18:2 linoleic acid (LA)	27005778	metabolites	European	-0.0246	0.0935	-0.263	0.7926	0.1254	0.0484	1.0037	0.0098	0.002	0.0046
Sleep duration variation	Total cholesterol in large VLDL	27005778	metabolites	European	-0.0367	0.1405	-0.2615	0.7937	0.1159	0.0287	0.9917	0.0066	0.0006	0.0043
M10 timing	Inflammatory Bowel Disease (Euro)	26192919	autoimmune	European	-0.0125	0.0479	-0.261	0.7941	0.3358	0.0338	1.0517	0.0098	-0.0044	0.005
Diurnal inactivity duration	Cholesterol esters in medium LDL	27005778	metabolites	European	-0.0257	0.099	-0.2593	0.7954	0.0809	0.0496	1.0098	0.0206	0.0023	0.0049
Sleep efficiency	Phospholipids in chylomicrons and largest VLDL particles	27005778	metabolites	European	0.0226	0.0872	0.2592	0.7955	0.0962	0.0263	0.9852	0.0065	-0.003	0.0048
Sleep duration	Fasting insulin main effect	22581228	glycemic	European	-0.0175	0.0676	-0.2587	0.7959	0.0698	0.01	1.0158	0.0069	0.0079	0.0051
Sleep efficiency	Leptin_adjBMI	26833098	hormone	European	0.0206	0.0797	0.2584	0.7961	0.0939	0.0174	1.004	0.0071	-0.0029	0.0054
M10 timing	Chronic Kidney Disease	26831199	kidney	Mixed	-0.0321	0.1243	-0.2584	0.7961	0.0181	0.0059	1.0165	0.0088	-0.0071	0.0058
Sleep duration	Child birth length	25281659	anthropometric	European	-0.0179	0.0695	-0.2578	0.7966	0.1702	0.0234	0.9923	0.0071	0.0022	0.0059
Sleep midpoint	Description of average fatty acid chain length; not actual carbon number	27005778	metabolites	European	-0.0307	0.1195	-0.2573	0.7969	0.1001	0.0345	0.9834	0.0065	-0.0003	0.0048
Sleep efficiency	Total lipids in medium HDL	27005778	metabolites	European	0.0342	0.1333	0.2567	0.7974	0.0599	0.0263	0.9965	0.008	-0.0006	0.0048
Sleep duration variation	Total lipids in very small VLDL	27005778	metabolites	European	0.0392	0.1527	0.2564	0.7976	0.106	0.0364	1.0101	0.0127	-0.005	0.0043
Sleep efficiency	Forced expiratory volume in 1 second (FEV1)	28166213	lung_function	European	0.0106	0.0416	0.2554	0.7984	0.2662	0.017	0.9691	0.0068	0.0026	0.0052
L5 timing	Ferritin	25352340	metal	European	-0.029	0.1136	-0.2555	0.7984	0.0926	0.0266	1.0275	0.0093	0.0077	0.0063
Sleep midpoint	Cholesterol esters in medium LDL	27005778	metabolites	European	-0.0308	0.1212	-0.2539	0.7996	0.0809	0.0496	1.0098	0.0206	-0.0003	0.0047
Sleep midpoint	Sitting height ratio	25865494	anthropometric	European	0.0183	0.0724	0.2523	0.8008	0.2244	0.0282	0.9788	0.0075	-0.005	0.0051
L5 timing	Mean diameter for VLDL particles	27005778	metabolites	European	0.0199	0.0794	0.251	0.8018	0.1338	0.0345	0.9902	0.0084	0.0022	0.0043
Sleep duration variation	Concentration of very large VLDL particles	27005778	metabolites	European	-0.0372	0.1488	-0.2501	0.8025	0.125	0.0297	0.9834	0.0069	0.0029	0.0045
L5 timing	Fasting glucose main effect	22581228	glycemic	European	0.014	0.0564	0.2481	0.8041	0.0986	0.019	0.9983	0.0095	0.003	0.0044
Number of sleep episodes	Chronotype (self report)	27494321	sleeping	European	0.0079	0.0319	0.2472	0.8047	0.1019	0.0057	1.013	0.0075	-0.0032	0.0048
Sleep duration variation	Phospholipids in large HDL	27005778	metabolites	European	0.0352	0.1425	0.2472	0.8048	0.1286	0.0302	0.9978	0.014	-0.0042	0.0045
Sleep duration variation	HbA1C	20858683	glycemic	European	0.03	0.1216	0.247	0.8049	0.0653	0.0115	0.9989	0.007	-0.002	0.0046
Sleep efficiency	Glucose	27005778	metabolites	European	0.0205	0.0835	0.2453	0.8063	0.0868	0.0211	0.9957	0.0063	-0.0019	0.0044
Sleep efficiency	Free cholesterol in large VLDL	27005778	metabolites	European	-0.018	0.0739	-0.2432	0.8078	0.1225	0.0297	0.9887	0.0067	-0.0019	0.0047
Number of sleep episodes	Mono-unsaturated fatty acids	27005778	metabolites	European	0.0236	0.097	0.243	0.808	0.1049	0.0425	0.9881	0.0078	-0.0005	0.005
M10 timing	Extreme waist-to-hip ratio	23563607	anthropometric	European	-0.0258	0.1066	-0.2425	0.8084	0.3586	0.0579	0.9777	0.0085	0.0038	0.0072
M10 timing	Triglycerides	20686565	lipids	European	0.0127	0.0524	0.2414	0.8092	0.1679	0.0289	0.9685	0.0162	-0.004	0.0053
Sleep midpoint	Concentration of very small VLDL particles	27005778	metabolites	European	-0.0242	0.1002	-0.2412	0.8094	0.1152	0.036	1.0057	0.0122	-0.001	0.0046
Sleep midpoint	Platelet count	22139419	haemotological	European	-0.0142	0.0588	-0.2411	0.8095	0.1209	0.0116	0.984	0.0082	0.0036	0.0046
Sleep duration variation	Total lipids in large HDL	27005778	metabolites	European	0.034	0.1413	0.2406	0.8099	0.1325	0.0306	0.9999	0.0148	-0.0039	0.0046
Sleep efficiency	Total cholesterol in medium HDL	27005778	metabolites	European	0.0326	0.1355	0.2405	0.8099	0.0539	0.025	0.9989	0.0089	0.0009	0.0047
L5 timing	Phospholipids in very small VLDL	27005778	metabolites	European	-0.0251	0.1046	-0.2396	0.8106	0.0856	0.038	1.0147	0.0153	-0.0014	0.0051
Sleep midpoint	Total lipids in small LDL	27005778	metabolites	European	0.0283	0.1182	0.2392	0.8109	0.0865	0.0458	1.0081	0.0175	-0.0014	0.0047
Sleep duration variation	Alzheimers disease	24162737	neurological	European	-0.0328	0.1375	-0.2389	0.8112	0.0451	0.0212	1.0655	0.0293	-0.0016	0.005
Sleep duration variation	Child birth length	25281659	anthropometric	European	0.0282	0.1183	0.2387	0.8113	0.1702	0.0234	0.9923	0.0071	-0.008	0.0054
Sleep efficiency	Total lipids in very small VLDL	27005778	metabolites	European	0.0219	0.0924	0.2365	0.813	0.106	0.0364	1.0101	0.0127	0.0016	0.0046
M10 timing	Apolipoprotein B	27005778	metabolites	European	0.0256	0.1081	0.2364	0.8131	0.0837	0.0402	1.0083	0.0146	-0.005	0.0044
Sleep duration variation	Phospholipids in IDL	27005778	metabolites	European	0.0422	0.1798	0.2347	0.8144	0.0619	0.0414	1.0208	0.0191	-0.004	0.0043
Sleep efficiency	Creatinine	27005778	metabolites	European	-0.0206	0.0878	-0.2347	0.8145	0.1132	0.0247	1.0127	0.0074	0.001	0.0046
Number of sleep episodes	ICV	25607358	brain_volume	European	-0.0184	0.0785	-0.234	0.815	0.1776	0.0448	1.0016	0.0068	-0.0045	0.0051
Sleep efficiency	Alzheimers disease	24162737	neurological	European	0.0197	0.0841	0.2337	0.8152	0.0451	0.0212	1.0655	0.0293	-0.0023	0.0052
L5 timing	Concentration of large LDL particles	27005778	metabolites	European	0.0267	0.1145	0.2333	0.8156	0.0757	0.0502	1.0158	0.0212	-0.0061	0.005
Sleep efficiency	Concentration of medium HDL particles	27005778	metabolites	European	0.0298	0.1279	0.2331	0.8157	0.0634	0.026	0.995	0.0076	-0.0008	0.0048
Sleep duration	Phospholipids in medium LDL	27005778	metabolites	European	0.0224	0.0967	0.2318	0.8167	0.0739	0.0425	1.0081	0.019	-0.0033	0.0053
M10 timing	Mean diameter for HDL particles	27005778	metabolites	European	0.0228	0.0986	0.2311	0.8172	0.1229	0.0296	1.007	0.0187	-0.0012	0.0046
L5 timing	Concentration of medium VLDL particles	27005778	metabolites	European	-0.0165	0.0719	-0.2294	0.8186	0.1484	0.0357	0.9809	0.0068	0.0037	0.0043
L5 timing	Birth weight	27680694	anthropometric	European	0.0105	0.0462	0.2283	0.8194	0.1031	0.0066	1.0397	0.0095	-0.0057	0.0048
Sleep duration variation	Ratio of bisallylic groups to total fatty acids	27005778	metabolites	European	-0.0255	0.112	-0.2278	0.8198	0.2735	0.0951	0.986	0.0079	0.0011	0.0045
Sleep duration	Triglycerides in very large VLDL	27005778	metabolites	European	-0.0157	0.0691	-0.2272	0.8203	0.1184	0.0294	0.9813	0.0069	0.0035	0.0048
L5 timing	Concentration of large VLDL particles	27005778	metabolites	European	0.0183	0.0807	0.2264	0.8209	0.131	0.0346	0.9742	0.0069	0.0051	0.0042
Sleep efficiency	Phospholipids in medium HDL	27005778	metabolites	European	0.0266	0.1175	0.226	0.8212	0.0664	0.0232	0.9951	0.0077	-0.0007	0.0048
Diurnal inactivity duration	Mean Accumbens	25607358	brain_volume	European	-0.0259	0.1147	-0.2258	0.8214	0.0906	0.0368	0.9793	0.0067	-0.0022	0.0048
Sleep duration	Total cholesterol in medium VLDL	27005778	metabolites	European	-0.0143	0.0634	-0.2253	0.8218	0.1247	0.0352	0.992	0.0076	0.0023	0.0043
Sleep midpoint	Concentration of large LDL particles	27005778	metabolites	European	-0.0282	0.1254	-0.2248	0.8221	0.0757	0.0502	1.0158	0.0212	-0.0004	0.0047
Sleep duration	Phospholipids in large VLDL	27005778	metabolites	European	0.0158	0.0702	0.2246	0.8223	0.1163	0.0307	0.9894	0.0065	-0.0006	0.0045
M10 timing	Free cholesterol to esterified cholesterol ratio	27005778	metabolites	European	0.0355	0.1591	0.223	0.8235	0.0573	0.0505	1.0136	0.0126	-0.0093	0.0044
L5 timing	Forced expiratory volume in 1 second (FEV1)/Forced Vital capacity(FVC)	26635082	lung_function	European	-0.016	0.0719	-0.2228	0.8237	0.113	0.0148	0.9817	0.007	-0.0043	0.0048
L5 timing	Triglycerides in medium VLDL	27005778	metabolites	European	0.0195	0.0875	0.2224	0.824	0.096	0.03	0.999	0.0066	0.0038	0.0043
L5 timing	Lung cancer (all)	24880342	cancer	European	0.016	0.072	0.2223	0.8241	0.126	0.0295	1.0084	0.0081	0.0011	0.0045
Diurnal inactivity duration	Attention deficit hyperactivity disorder	20732625	psychiatric	European	0.0221	0.0994	0.2222	0.8242	0.2584	0.0906	1.0045	0.0062	0.0026	0.0044
L5 timing	ICV	25607358	brain_volume	European	0.0214	0.0967	0.2217	0.8246	0.1776	0.0448	1.0016	0.0068	0.0043	0.0046
Sleep midpoint	Mean Pallidum	25607358	brain_volume	European	-0.0255	0.1159	-0.2203	0.8257	0.1614	0.0412	0.9778	0.0069	-0.0015	0.0048
M10 timing	Forced expiratory volume in 1 second (FEV1)/Forced Vital capacity(FVC)	21946350	lung_function	European	-0.0146	0.0664	-0.2194	0.8263	0.1231	0.0135	0.9289	0.0079	0.0051	0.0047
Sleep midpoint	Total cholesterol in small VLDL	27005778	metabolites	European	0.0229	0.1042	0.2193	0.8264	0.0905	0.0321	1.0053	0.0095	-0.0032	0.0045
Diurnal inactivity duration	Total lipids in large LDL	27005778	metabolites	European	-0.0225	0.1029	-0.2189	0.8268	0.0755	0.0513	1.0144	0.0218	0.0016	0.0049
Sleep duration	Lung cancer (squamous cell)	24880342	cancer	European	0.0209	0.0965	0.2162	0.8288	0.0503	0.0196	1.0065	0.0067	8.2737e-05	0.0055
Sleep efficiency	Serum creatinine (non-diabetes)	26831199	kidney	Mixed	0.0107	0.0496	0.2154	0.8294	0.1153	0.0106	0.9781	0.0132	-0.0061	0.0061
Sleep duration variation	Triglycerides in medium VLDL	27005778	metabolites	European	0.0333	0.1547	0.2153	0.8295	0.096	0.03	0.999	0.0066	-0.0003	0.0045
Number of sleep episodes	HDL cholesterol	20686565	lipids	European	-0.0089	0.0416	-0.2151	0.8297	0.1274	0.0232	1.0582	0.0494	-0.0006	0.007
Sleep efficiency	Total cholesterol in small VLDL	27005778	metabolites	European	-0.0172	0.08	-0.2148	0.83	0.0905	0.0321	1.0053	0.0095	0.002	0.0043
Diurnal inactivity duration	Extreme waist-to-hip ratio	23563607	anthropometric	European	-0.0178	0.0832	-0.2141	0.8305	0.3586	0.0579	0.9777	0.0085	0.0047	0.0069
Sleep duration variation	Leucine	27005778	metabolites	European	0.0431	0.2023	0.2131	0.8313	0.0464	0.0207	1.0088	0.0068	0.0013	0.0044
L5 timing	2hr glucose adjusted for BMI	20081857	glycemic	European	-0.0246	0.1156	-0.2131	0.8313	0.1001	0.0343	0.9941	0.0071	-0.002	0.0049
L5 timing	Phospholipids in medium LDL	27005778	metabolites	European	-0.0219	0.1031	-0.2123	0.8319	0.0739	0.0425	1.0081	0.019	-0.0054	0.0047
Diurnal inactivity duration	Serumurate overweight	25811787	uric_acid	European	-0.0112	0.0528	-0.2119	0.8322	0.5084	0.2897	0.9718	0.0254	0.0118	0.0043
Number of sleep episodes	Former vs Current smoker	20418890	smoking_behaviour	European	-0.0151	0.0726	-0.2079	0.8353	0.0631	0.0102	1.0006	0.0064	0.003	0.0053
Diurnal inactivity duration	Concentration of IDL particles	27005778	metabolites	European	-0.0213	0.1028	-0.2075	0.8357	0.0754	0.043	1.0183	0.018	0.0026	0.005
Sleep duration variation	Average number of double bonds in a fatty acid chain	27005778	metabolites	European	-0.0291	0.1404	-0.2071	0.8359	0.1712	0.0538	1.0018	0.0077	0.002	0.005
Sleep efficiency	Free cholesterol in medium HDL	27005778	metabolites	European	0.0245	0.1184	0.2069	0.8361	0.0667	0.0232	0.9977	0.0082	0.0008	0.0048
Number of sleep episodes	Alzheimers disease	24162737	neurological	European	0.0146	0.0712	0.2055	0.8372	0.0451	0.0212	1.0655	0.0293	0.0028	0.0059
Sleep duration variation	Concentration of large HDL particles	27005778	metabolites	European	0.0286	0.1395	0.2049	0.8376	0.1343	0.0302	0.9988	0.0151	-0.0043	0.0045
M10 timing	Major depressive disorder	22472876	psychiatric	European	0.0197	0.0966	0.204	0.8383	0.1725	0.0254	1.0043	0.0059	0.0046	0.005
Number of sleep episodes	Mean Putamen	25607358	brain_volume	European	0.012	0.0589	0.2039	0.8384	0.2983	0.0469	0.9503	0.0068	-0.0054	0.0049
L5 timing	Phospholipids in very large VLDL	27005778	metabolites	European	0.0182	0.0891	0.2036	0.8386	0.1066	0.0278	0.9854	0.0067	0.0024	0.0047
L5 timing	Total lipids in medium VLDL	27005778	metabolites	European	0.0154	0.076	0.2023	0.8397	0.1394	0.0345	0.9858	0.0068	0.0029	0.0043
L5 timing	Triglycerides in small VLDL	27005778	metabolites	European	0.0173	0.0858	0.2021	0.8399	0.1203	0.0352	0.9937	0.0071	0.0017	0.0046
Sleep midpoint	Fasting insulin main effect	22581228	glycemic	European	0.0175	0.087	0.2015	0.8403	0.0698	0.01	1.0158	0.0069	-0.0002	0.0047
Number of sleep episodes	Total lipids in small HDL	27005778	metabolites	European	-0.0203	0.1013	-0.2008	0.8409	0.053	0.026	1.0027	0.0074	0.003	0.0052
Sleep duration	Total cholesterol in large VLDL	27005778	metabolites	European	0.0138	0.0689	0.2003	0.8412	0.1159	0.0287	0.9917	0.0066	0.0026	0.0047
L5 timing	Former vs Current smoker	20418890	smoking_behaviour	European	0.0182	0.0911	0.2	0.8414	0.0631	0.0102	1.0006	0.0064	-0.0044	0.0046
Sleep midpoint	Difference in height between childhood and adulthood; age 8	23449627	anthropometric	European	0.0209	0.1056	0.1977	0.8433	0.338	0.0505	0.9715	0.0077	0.0015	0.0055
Sleep midpoint	Triglycerides	20686565	lipids	European	0.0125	0.0634	0.1968	0.8439	0.1679	0.0289	0.9685	0.0162	-0.0024	0.0062
Sleep duration variation	Total lipids in IDL	27005778	metabolites	European	0.0341	0.174	0.1962	0.8444	0.0741	0.0443	1.019	0.0187	-0.0036	0.0042
Sleep midpoint	LDL cholesterol	20686565	lipids	European	-0.0116	0.0604	-0.1923	0.8475	0.1043	0.0284	1.0508	0.0483	-0.0083	0.006
L5 timing	Leptin_adjBMI	26833098	hormone	European	0.0163	0.0858	0.1896	0.8496	0.0939	0.0174	1.004	0.0071	0.0035	0.0052
Sleep midpoint	Forced Vital capacity(FVC)	26635082	lung_function	European	0.013	0.0689	0.1891	0.85	0.147	0.0148	0.9853	0.0065	-0.001	0.0046
Sleep duration	Free cholesterol	27005778	metabolites	European	0.0251	0.1328	0.1887	0.8503	0.0664	0.0427	1.0239	0.0107	-0.0023	0.0052
Sleep midpoint	Concentration of small LDL particles	27005778	metabolites	European	0.0212	0.1126	0.1886	0.8504	0.0935	0.0437	1.0073	0.0158	-0.0018	0.0046
M10 timing	Description of average fatty acid chain length; not actual carbon number	27005778	metabolites	European	-0.0264	0.1407	-0.1875	0.8513	0.1001	0.0345	0.9834	0.0065	-0.0057	0.0046
Sleep duration variation	Eczema	26482879	autoimmune	Mixed	0.0264	0.1409	0.1872	0.8515	0.0679	0.0151	1.0238	0.0072	-0.0012	0.0046
Number of sleep episodes	Extreme waist-to-hip ratio	23563607	anthropometric	European	-0.0129	0.0687	-0.1871	0.8516	0.3586	0.0579	0.9777	0.0085	-0.0011	0.0066
Sleep duration	Triglycerides	20686565	lipids	European	0.0076	0.0406	0.1865	0.852	0.1679	0.0289	0.9685	0.0162	-0.0001	0.0061
Number of sleep episodes	Urate	23263486	other	European	0.0063	0.0343	0.1846	0.8536	0.1761	0.0584	0.9536	0.0489	0.0011	0.0062
Sleep midpoint	Sleep duration (self report)	27494321	sleeping	European	0.0137	0.0741	0.1845	0.8536	0.0559	0.0049	1.0183	0.0071	0.0051	0.005
Sleep duration variation	Concentration of very small VLDL particles	27005778	metabolites	European	0.0275	0.1501	0.1829	0.8549	0.1152	0.036	1.0057	0.0122	-0.0043	0.0044
L5 timing	Concentration of very small VLDL particles	27005778	metabolites	European	0.0174	0.0951	0.1825	0.8552	0.1152	0.036	1.0057	0.0122	-0.0008	0.0049
L5 timing	Free cholesterol in IDL	27005778	metabolites	European	-0.0205	0.1125	-0.1819	0.8556	0.072	0.041	1.0198	0.0197	-0.0041	0.0051
Sleep duration	Ulcerative colitis	26192919	autoimmune	European	0.0101	0.0558	0.1804	0.8569	0.2592	0.0318	1.0461	0.0094	-0.004	0.0063
Sleep duration	Serumurate overweight	25811787	uric_acid	European	-0.0086	0.048	-0.1801	0.8571	0.5084	0.2897	0.9718	0.0254	0.0074	0.0045
Sleep duration	Triglycerides in large VLDL	27005778	metabolites	European	-0.0123	0.0683	-0.1801	0.8571	0.1117	0.0288	0.9887	0.0063	0.0017	0.0046
Sleep duration variation	Triglycerides in small HDL	27005778	metabolites	European	-0.0355	0.1987	-0.1786	0.8583	0.0662	0.027	0.9983	0.0082	-0.0022	0.0047
M10 timing	Glycoprotein acetyls; mainly a1-acid glycoprotein	27005778	metabolites	European	0.018	0.101	0.178	0.8587	0.0984	0.0292	0.9862	0.0063	-0.0043	0.0044
M10 timing	Former vs Current smoker	20418890	smoking_behaviour	European	-0.0179	0.1008	-0.1779	0.8588	0.0631	0.0102	1.0006	0.0064	0.0015	0.0047
Sleep duration	Concentration of medium HDL particles	27005778	metabolites	European	-0.0181	0.1027	-0.1764	0.8599	0.0635	0.026	0.995	0.0076	-0.004	0.0051
Diurnal inactivity duration	Total lipids in very small VLDL	27005778	metabolites	European	-0.0151	0.0855	-0.1762	0.8602	0.106	0.0364	1.0101	0.0127	0.0059	0.0048
L5 timing	Total lipids in large LDL	27005778	metabolites	European	0.0201	0.1143	0.1758	0.8604	0.0755	0.0513	1.0144	0.0218	-0.0061	0.0049
Number of sleep episodes	Serumurate overweight	25811787	uric_acid	European	-0.0111	0.0638	-0.1741	0.8618	0.5084	0.2897	0.9718	0.0254	-0.0024	0.0054
Sleep duration	Forced expiratory volume in 1 second (FEV1)	26635082	lung_function	European	-0.0086	0.0495	-0.173	0.8627	0.1405	0.0157	0.9921	0.0066	-0.0036	0.005
M10 timing	Cholesterol esters in large HDL	27005778	metabolites	European	-0.0163	0.0943	-0.173	0.8627	0.1259	0.0309	0.9997	0.0141	-0.0012	0.0046
Sleep efficiency	Total lipids in very large VLDL	27005778	metabolites	European	-0.013	0.0759	-0.1716	0.8638	0.1354	0.03	0.9787	0.007	-0.0022	0.0048
Sleep duration variation	Cholesterol esters in large HDL	27005778	metabolites	European	0.0252	0.1481	0.1701	0.8649	0.1259	0.0309	0.9998	0.0141	-0.0028	0.0046
Sleep duration	Total lipids in medium VLDL	27005778	metabolites	European	-0.011	0.0648	-0.1699	0.8651	0.1394	0.0345	0.9858	0.0068	0.0016	0.0045
L5 timing	Neuroticism	24828478	personality	European	-0.0171	0.1008	-0.1696	0.8653	0.0148	0.0033	1.0081	0.0062	-0.0054	0.005
Sleep duration variation	Urinary albumin-to-creatinine ratio (non-diabetes)	26631737	kidney	European	0.0244	0.1442	0.1691	0.8657	0.0532	0.0105	0.9951	0.0072	0.0003	0.0054
Diurnal inactivity duration	Parkinsons disease	19915575	neurological	European	0.0103	0.0616	0.1679	0.8667	0.4052	0.1196	1.1239	0.0091	0.0008	0.0048
L5 timing	Concentration of small VLDL particles	27005778	metabolites	European	0.0132	0.0792	0.167	0.8673	0.1494	0.0373	0.9903	0.0079	0.0011	0.0046
Sleep midpoint	Total cholesterol in medium LDL	27005778	metabolites	European	0.0209	0.1252	0.1669	0.8675	0.0696	0.0466	1.0126	0.0218	-0.002	0.0046
Sleep duration variation	Autism spectrum disorder	0	psychiatric	European	0.0218	0.1312	0.1664	0.8678	0.4579	0.0519	0.9646	0.0066	-0.0012	0.005
M10 timing	Difference in height between childhood and adulthood; age 8	23449627	anthropometric	European	-0.0151	0.0908	-0.1658	0.8683	0.338	0.0505	0.9715	0.0077	0.006	0.0053
Sleep duration	Mean Hippocampus	25607358	brain_volume	European	0.016	0.0966	0.1657	0.8684	0.1406	0.0388	0.9878	0.0065	-0.0033	0.0054
Sleep duration	Alzheimers disease	24162737	neurological	European	-0.0132	0.0801	-0.1654	0.8686	0.0451	0.0212	1.0655	0.0293	0.0016	0.0059
M10 timing	Waist-to-hip ratio	25673412	anthropometric	European	-0.0075	0.0452	-0.1648	0.8691	0.1129	0.0069	0.9214	0.0089	-0.0084	0.0053
Sleep midpoint	Ferritin	25352340	metal	European	-0.02	0.1219	-0.1643	0.8695	0.0926	0.0266	1.0275	0.0093	0.0053	0.0064
Sleep midpoint	Urinary albumin-to-creatinine ratio	26631737	kidney	European	-0.0173	0.1059	-0.163	0.8705	0.0455	0.0087	0.9963	0.0067	0.0031	0.0047
Sleep duration	Triglycerides in small HDL	27005778	metabolites	European	0.0145	0.089	0.1629	0.8706	0.0662	0.027	0.9983	0.0082	-0.0011	0.0046
L5 timing	Total cholesterol in LDL	27005778	metabolites	European	0.0184	0.1139	0.1613	0.8719	0.0693	0.0503	1.0135	0.0235	-0.0065	0.0049
L5 timing	Platelet count	22139419	haemotological	European	-0.008	0.0502	-0.1601	0.8728	0.1209	0.0116	0.984	0.0082	-0.0003	0.0045
Sleep duration variation	Acetate	27005778	metabolites	European	-0.0301	0.1905	-0.158	0.8744	0.0545	0.0196	1.0018	0.0069	-0.0031	0.0044
Sleep duration	Primary sclerosing cholangitis	27992413	autoimmune	Mixed	-0.01	0.0633	-0.1579	0.8746	0.3937	0.157	0.9942	0.0154	0.002	0.0064
M10 timing	Coronary artery disease	26343387	cardiometabolic	Mixed	0.0071	0.0453	0.1569	0.8753	0.0796	0.0058	1.0435	0.0092	-0.0046	0.0049
Diurnal inactivity duration	Concentration of large LDL particles	27005778	metabolites	European	-0.0161	0.103	-0.1567	0.8755	0.0757	0.0502	1.0158	0.0212	0.0016	0.0049
L5 timing	Triglycerides in very large HDL	27005778	metabolites	European	0.016	0.103	0.1553	0.8766	0.0835	0.0253	1.0154	0.0274	0.0007	0.0044
Sleep midpoint	Free cholesterol in large LDL	27005778	metabolites	European	-0.0199	0.1282	-0.1552	0.8767	0.0648	0.0478	1.0168	0.0233	-0.0009	0.0047
Number of sleep episodes	2hr glucose adjusted for BMI	20081857	glycemic	European	0.0129	0.0838	0.1542	0.8774	0.1001	0.0343	0.9941	0.0071	0.0011	0.0048
Sleep duration variation	Average number of methylene groups per a double bond	27005778	metabolites	European	-0.02	0.1298	-0.1541	0.8775	0.2024	0.078	0.9955	0.0082	-0.0006	0.0047
Sleep efficiency	Forced expiratory volume in 1 second (FEV1)	26635082	lung_function	European	-0.0088	0.0577	-0.1525	0.8788	0.1405	0.0157	0.9921	0.0066	-0.001	0.0049
Sleep midpoint	Phospholipids in medium LDL	27005778	metabolites	European	0.0179	0.1186	0.1507	0.8802	0.0739	0.0425	1.0081	0.019	-0.0026	0.0044
L5 timing	Forced Vital capacity(FVC)	26635082	lung_function	European	0.0095	0.0638	0.1485	0.8819	0.147	0.0148	0.9853	0.0065	-0.0038	0.0047
Sleep midpoint	Overweight	23563607	anthropometric	European	-0.0083	0.0563	-0.1476	0.8826	0.1095	0.0065	1.0248	0.0096	-0.0072	0.0061
Sleep midpoint	Acetoacetate	27005778	metabolites	European	-0.0187	0.127	-0.1475	0.8827	0.0736	0.0281	0.9801	0.0072	-0.0039	0.0046
Number of sleep episodes	Neo-conscientiousness	21173776	personality	European	0.0131	0.0902	0.1454	0.8844	0.0731	0.0296	1.0002	0.0067	-0.0022	0.0052
Diurnal inactivity duration	Omega-9 and saturated fatty acids	27005778	metabolites	European	0.0156	0.1078	0.145	0.8847	0.0864	0.0435	0.9961	0.0079	0.0001	0.0045
L5 timing	Lung cancer (squamous cell)	24880342	cancer	European	0.0165	0.1169	0.1416	0.8874	0.0503	0.0196	1.0065	0.0067	0.0011	0.005
Diurnal inactivity duration	Total cholesterol in small VLDL	27005778	metabolites	European	-0.0121	0.0854	-0.1415	0.8875	0.0905	0.0321	1.0053	0.0095	0.0054	0.0047
L5 timing	Lung adenocarcinoma	27488534	cancer	European	0.0153	0.1085	0.1414	0.8876	0.0314	0.0111	1.0193	0.0062	0.0034	0.0043
Sleep duration variation	Acetoacetate	27005778	metabolites	European	0.0257	0.1821	0.1412	0.8877	0.0736	0.0281	0.9801	0.0072	0.0018	0.0046
Sleep duration variation	Cigarettes smoked per day	20418890	smoking_behaviour	European	0.0193	0.1375	0.1405	0.8882	0.0599	0.0152	1.0048	0.0062	0.0058	0.0043
L5 timing	Mean diameter for HDL particles	27005778	metabolites	European	0.0115	0.0824	0.1393	0.8892	0.1229	0.0296	1.007	0.0187	-0.0018	0.0044
Sleep duration variation	Tyrosine	27005778	metabolites	European	0.0218	0.1575	0.1385	0.8899	0.0749	0.0269	0.9991	0.0065	-0.0012	0.0044
Sleep efficiency	Intelligence	28530673	cognitive	European	-0.0058	0.0421	-0.1384	0.8899	0.1901	0.0104	1.0075	0.0079	-0.0054	0.005
L5 timing	Total lipids in chylomicrons and largest VLDL particles	27005778	metabolites	European	0.0122	0.0887	0.1372	0.8909	0.1182	0.0272	0.9905	0.0066	0.0036	0.0046
Number of sleep episodes	Age at Menopause	26414677	reproductive	European	-0.0055	0.0404	-0.1365	0.8914	0.1359	0.0158	0.9893	0.0138	0.0013	0.0055
M10 timing	Total lipids in medium HDL	27005778	metabolites	European	0.0174	0.1285	0.1357	0.892	0.0599	0.0263	0.9965	0.008	-0.0014	0.0042
Number of sleep episodes	Omega-9 and saturated fatty acids	27005778	metabolites	European	-0.0138	0.1022	-0.1352	0.8924	0.0864	0.0435	0.9961	0.0079	-0.0003	0.0052
Diurnal inactivity duration	Fasting proinsulin	20081858	glycemic	European	0.0137	0.1014	0.1348	0.8927	0.1727	0.0887	0.9845	0.0096	0.0017	0.0052
Sleep duration	Serum total cholesterol	27005778	metabolites	European	0.0139	0.1036	0.1342	0.8932	0.0647	0.0375	1.0222	0.0152	-0.0031	0.0053
Diurnal inactivity duration	Number of children ever born	27798627	reproductive	European	0.0056	0.042	0.1341	0.8933	0.0258	0.0018	0.9693	0.0071	-0.0045	0.0046
Sleep duration variation	Forced expiratory volume in 1 second (FEV1)	21946350	lung_function	European	-0.0205	0.1527	-0.134	0.8934	0.1733	0.0222	0.8803	0.0119	-0.0022	0.0087
Number of sleep episodes	Total cholesterol in large VLDL	27005778	metabolites	European	0.0097	0.0722	0.1339	0.8935	0.1159	0.0287	0.9917	0.0066	0.005	0.0049
Diurnal inactivity duration	Neo-openness to experience	21173776	personality	European	-0.0122	0.0931	-0.1315	0.8954	0.1067	0.0273	0.9917	0.0066	0.0081	0.0057
Sleep duration	Free cholesterol in medium VLDL	27005778	metabolites	European	-0.0091	0.0691	-0.1311	0.8957	0.1109	0.0333	0.9956	0.0071	0.0023	0.0045
Sleep duration	Mean platelet volume	22139419	haemotological	European	0.0071	0.0542	0.1306	0.8961	0.3208	0.0508	0.9813	0.0106	0.0018	0.0061
Diurnal inactivity duration	Free cholesterol in small VLDL	27005778	metabolites	European	0.0101	0.0788	0.1286	0.8977	0.1115	0.0336	0.9998	0.0086	0.0065	0.0047
Diurnal inactivity duration	Creatinine	27005778	metabolites	European	-0.0093	0.073	-0.1275	0.8985	0.1132	0.0247	1.0127	0.0074	0.0005	0.0045
Number of sleep episodes	Extreme bmi	23563607	anthropometric	European	-0.0059	0.0466	-0.127	0.899	0.6928	0.0537	1.0298	0.0111	0.0052	0.008
Sleep duration	Description of average fatty acid chain length; not actual carbon number	27005778	metabolites	European	0.0124	0.0977	0.1264	0.8994	0.1001	0.0345	0.9834	0.0065	0.0016	0.0052
Sleep duration	Cholesterol esters in large VLDL	27005778	metabolites	European	0.0078	0.0619	0.1262	0.8996	0.1633	0.0343	0.9779	0.0069	0.0036	0.0045
Sleep duration	Number of children ever born	27798627	reproductive	European	0.0057	0.0454	0.1256	0.9001	0.0258	0.0018	0.9693	0.0071	-0.0014	0.0052
M10 timing	Anorexia Nervosa	24514567	psychiatric	European	-0.0058	0.047	-0.1239	0.9014	0.5599	0.0312	0.8972	0.0071	0.0002	0.0047
M10 timing	Cholesterol esters in large VLDL	27005778	metabolites	European	0.0095	0.0765	0.1239	0.9014	0.1633	0.0343	0.9779	0.0069	0.0028	0.0041
Sleep efficiency	Forced Vital capacity(FVC)	26635082	lung_function	European	0.0072	0.0588	0.1234	0.9018	0.147	0.0148	0.9853	0.0065	-1.9092e-05	0.0047
Diurnal inactivity duration	Birth weight	27680694	anthropometric	European	0.0049	0.0396	0.1226	0.9024	0.1031	0.0066	1.0397	0.0095	-0.0061	0.0053
Sleep duration variation	Parkinsons disease	19915575	neurological	European	-0.0123	0.1015	-0.1212	0.9035	0.4052	0.1196	1.1239	0.0091	0.004	0.0046
L5 timing	Total cholesterol in medium LDL	27005778	metabolites	European	0.0135	0.1116	0.1209	0.9038	0.0696	0.0466	1.0126	0.0218	-0.0061	0.0048
L5 timing	Leptin_not_adjBMI	26833098	hormone	European	0.0102	0.0845	0.1207	0.9039	0.0985	0.0161	0.9945	0.0065	0.0018	0.0054
L5 timing	Mean platelet volume	22139419	haemotological	European	-0.0068	0.0564	-0.1208	0.9039	0.3208	0.0508	0.9813	0.0106	6.0511e-05	0.005
L5 timing	Autism spectrum disorder	0	psychiatric	European	0.0078	0.0656	0.1189	0.9054	0.4579	0.0519	0.9646	0.0066	0.0004	0.0048
Sleep midpoint	Omega-3 fatty acids	27005778	metabolites	European	-0.0119	0.1006	-0.1184	0.9057	0.156	0.042	0.9907	0.0079	0.0031	0.0046
L5 timing	Total cholesterol in small VLDL	27005778	metabolites	European	-0.0115	0.0978	-0.1178	0.9062	0.0905	0.0321	1.0053	0.0095	-0.0007	0.0047
Sleep midpoint	Lumbar Spine bone mineral density	26367794	bone	Mixed	-0.0074	0.0628	-0.1177	0.9063	0.133	0.0153	0.9761	0.0081	-0.0012	0.0046
Sleep duration	Concentration of small LDL particles	27005778	metabolites	European	0.0106	0.0908	0.1165	0.9072	0.0935	0.0437	1.0073	0.0158	-0.002	0.0052
Number of sleep episodes	Phospholipids in large VLDL	27005778	metabolites	European	0.0082	0.0703	0.1163	0.9074	0.1162	0.0307	0.9894	0.0065	0.0043	0.0048
M10 timing	ICV	25607358	brain_volume	European	-0.0135	0.1158	-0.1162	0.9075	0.1776	0.0448	1.0016	0.0068	-0.0001	0.005
Sleep duration	Amyotrophic lateral sclerosis	27455348	neurological	European	-0.0113	0.0973	-0.116	0.9077	0.0485	0.0128	0.9949	0.0063	0.0031	0.0053
L5 timing	Glucose	27005778	metabolites	European	-0.0109	0.0939	-0.1157	0.9079	0.0868	0.0211	0.9957	0.0063	-0.0061	0.0046
L5 timing	Urinary albumin-to-creatinine ratio	26631737	kidney	European	-0.0106	0.0922	-0.1151	0.9084	0.0455	0.0087	0.9963	0.0067	0.0031	0.0052
Sleep duration	Phospholipids in medium VLDL	27005778	metabolites	European	-0.0079	0.0689	-0.1147	0.9087	0.1103	0.0331	0.9967	0.0071	0.0016	0.0046
M10 timing	Valine	27005778	metabolites	European	-0.0145	0.1266	-0.1142	0.9091	0.0603	0.0185	1.0158	0.0074	-0.0024	0.0043
Diurnal inactivity duration	Sitting height ratio	25865494	anthropometric	European	0.0071	0.0628	0.1132	0.9099	0.2244	0.0282	0.9788	0.0075	0.0007	0.0051
Sleep duration variation	Concentration of IDL particles	27005778	metabolites	European	0.0195	0.1729	0.1128	0.9102	0.0754	0.043	1.0183	0.018	-0.0033	0.0042
L5 timing	Bipolar disorder	21926972	psychiatric	European	-0.0069	0.0618	-0.112	0.9108	0.434	0.0369	1.0222	0.0073	0.0118	0.0055
Sleep duration	Neo-conscientiousness	21173776	personality	European	0.0121	0.1093	0.1106	0.9119	0.0731	0.0296	1.0002	0.0067	0.0035	0.0056
Sleep efficiency	Concentration of very small VLDL particles	27005778	metabolites	European	0.01	0.0918	0.1094	0.9129	0.1152	0.036	1.0057	0.0122	0.0016	0.0047
Number of sleep episodes	Forced expiratory volume in 1 second (FEV1)	28166213	lung_function	European	-0.0041	0.0377	-0.1092	0.913	0.2662	0.017	0.9691	0.0068	0.0073	0.0056
Sleep duration variation	Serum total triglycerides	27005778	metabolites	European	0.0152	0.1414	0.1076	0.9143	0.1251	0.0358	0.992	0.0075	-0.0007	0.0046
L5 timing	Apolipoprotein B	27005778	metabolites	European	0.0116	0.1077	0.1074	0.9145	0.0837	0.0402	1.0083	0.0146	-0.0033	0.0049
Sleep midpoint	Lung adenocarcinoma	27488534	cancer	European	-0.0132	0.1235	-0.1066	0.9151	0.0314	0.0111	1.0193	0.0062	-0.001	0.0043
Sleep duration	Fasting glucose main effect	22581228	glycemic	European	-0.005	0.0479	-0.1053	0.9161	0.0986	0.019	0.9983	0.0095	-0.001	0.0045
Sleep midpoint	Number of children ever born	27798627	reproductive	European	-0.0062	0.0592	-0.105	0.9163	0.0258	0.0018	0.9693	0.0071	-0.0004	0.0047
Sleep duration variation	Triglycerides in IDL	27005778	metabolites	European	-0.0161	0.1545	-0.1045	0.9168	0.1075	0.0347	1.0108	0.015	-0.0032	0.0044
L5 timing	Total cholesterol in large VLDL	27005778	metabolites	European	0.0094	0.0902	0.1045	0.9168	0.1159	0.0287	0.9917	0.0066	0.0037	0.0047
Sleep midpoint	HDL cholesterol	20686565	lipids	European	-0.0055	0.0531	-0.103	0.9179	0.1274	0.0232	1.0582	0.0494	0.0061	0.0054
M10 timing	Free cholesterol in medium HDL	27005778	metabolites	European	0.012	0.1166	0.1029	0.918	0.0667	0.0232	0.9977	0.0082	-0.0033	0.0041
M10 timing	Parkinsons disease	19915575	neurological	European	-0.0077	0.0753	-0.1023	0.9185	0.4052	0.1196	1.1239	0.0091	0.0005	0.0048
Sleep duration variation	Mean Caudate	25607358	brain_volume	European	0.0116	0.1158	0.1005	0.92	0.2515	0.0387	0.9681	0.006	0.0027	0.0046
M10 timing	Total cholesterol in large HDL	27005778	metabolites	European	-0.0096	0.0957	-0.1004	0.92	0.1072	0.0286	1.0055	0.0143	-0.0021	0.0045
Diurnal inactivity duration	Total lipids in medium LDL	27005778	metabolites	European	-0.01	0.0998	-0.1005	0.92	0.0816	0.0499	1.0098	0.0205	0.0017	0.0048
Diurnal inactivity duration	Apolipoprotein B	27005778	metabolites	European	-0.0091	0.092	-0.0991	0.9211	0.0837	0.0402	1.0083	0.0146	0.0027	0.0048
L5 timing	Citrate	27005778	metabolites	European	0.0121	0.1226	0.0989	0.9212	0.0715	0.0209	1.0117	0.0075	0.0011	0.0051
L5 timing	Phospholipids in medium VLDL	27005778	metabolites	European	0.0085	0.0874	0.0976	0.9223	0.1103	0.0331	0.9967	0.0071	0.0031	0.0045
Number of sleep episodes	Systemic lupus erythematosus	26502338	autoimmune	European	0.0062	0.0632	0.0973	0.9225	0.3906	0.067	1.1054	0.0098	-0.0036	0.0061
Sleep duration variation	Concentration of large VLDL particles	27005778	metabolites	European	-0.0137	0.1418	-0.0969	0.9228	0.131	0.0346	0.9742	0.0069	0.0011	0.0044
Sleep midpoint	Femoral neck bone mineral density	22504420	bone	Mixed	-0.0053	0.0544	-0.0966	0.9231	0.3021	0.0251	0.9808	0.0085	0.0031	0.0048
Sleep efficiency	Extreme waist-to-hip ratio	23563607	anthropometric	European	0.0082	0.0857	0.0962	0.9233	0.3586	0.0579	0.9777	0.0085	-0.0084	0.007
Sleep duration	Glucose	27005778	metabolites	European	0.0071	0.0761	0.0936	0.9254	0.0868	0.0211	0.9957	0.0063	-0.0061	0.0046
Sleep duration variation	Concentration of medium VLDL particles	27005778	metabolites	European	0.013	0.1388	0.0933	0.9257	0.1484	0.0357	0.9809	0.0068	0.0011	0.0046
L5 timing	Free cholesterol in very large HDL	27005778	metabolites	European	0.0108	0.1179	0.0916	0.927	0.0502	0.0248	1.0134	0.0136	-0.0044	0.0043
L5 timing	Forced expiratory volume in 1 second (FEV1)	21946350	lung_function	European	-0.0075	0.0828	-0.0901	0.9282	0.1733	0.0222	0.8803	0.0119	-0.005	0.0095
L5 timing	Free cholesterol in medium VLDL	27005778	metabolites	European	0.0077	0.0882	0.0877	0.9302	0.1109	0.0333	0.9956	0.0071	0.0027	0.0044
L5 timing	Childhood obesity	22484627	anthropometric	European	0.0055	0.0634	0.0868	0.9308	0.4143	0.0457	0.9261	0.0076	0.004	0.0046
Sleep midpoint	Isoleucine	27005778	metabolites	European	0.0098	0.1136	0.0867	0.9309	0.0724	0.0231	0.9939	0.0066	-0.0004	0.0045
M10 timing	Total cholesterol in HDL	27005778	metabolites	European	-0.0089	0.1033	-0.0863	0.9312	0.0945	0.0284	1.0062	0.0126	-0.0043	0.0045
Sleep midpoint	Obesity class 3	23563607	anthropometric	European	0.0071	0.0836	0.0851	0.9322	0.1225	0.0143	0.9796	0.0092	-0.0053	0.0065
L5 timing	Phospholipids in small VLDL	27005778	metabolites	European	0.0077	0.0907	0.0847	0.9325	0.1162	0.0351	0.9983	0.0084	0.0015	0.0049
Sleep duration variation	Mean Putamen	25607358	brain_volume	European	0.0096	0.1151	0.0838	0.9332	0.2983	0.0469	0.9503	0.0068	0.0004	0.005
L5 timing	Acetoacetate	27005778	metabolites	European	0.0096	0.1174	0.0821	0.9345	0.0736	0.0281	0.9801	0.0072	-0.002	0.0045
Diurnal inactivity duration	Height_2010	20881960	anthropometric	European	-0.0025	0.0303	-0.0813	0.9352	0.2849	0.0164	1.0195	0.0186	0.0005	0.0066
Sleep duration	Phospholipids in chylomicrons and largest VLDL particles	27005778	metabolites	European	-0.0064	0.0795	-0.081	0.9354	0.0962	0.0263	0.9852	0.0065	0.005	0.005
Sleep midpoint	Phospholipids in large LDL	27005778	metabolites	European	-0.0104	0.1306	-0.0794	0.9367	0.0636	0.0444	1.017	0.021	-0.0011	0.0046
Sleep duration variation	Urinary albumin-to-creatinine ratio	26631737	kidney	European	0.0115	0.1457	0.0793	0.9368	0.0455	0.0087	0.9963	0.0067	0.0024	0.0053
L5 timing	Years of schooling (proxy cognitive performance)	25201988	education	European	-0.0037	0.0469	-0.0779	0.9379	0.1068	0.0074	1.0267	0.009	0.0128	0.0061
Sleep duration	Triglycerides in chylomicrons and largest VLDL particles	27005778	metabolites	European	0.006	0.0778	0.0777	0.9381	0.0918	0.0272	0.9904	0.0066	0.0025	0.0047
M10 timing	Free cholesterol in large HDL	27005778	metabolites	European	-0.0075	0.0964	-0.0773	0.9384	0.108	0.028	1.0074	0.014	-0.0025	0.0044
Sleep duration	Ratio of bisallylic groups to total fatty acids	27005778	metabolites	European	0.0045	0.058	0.0771	0.9386	0.2735	0.0951	0.986	0.0079	0.0005	0.0044
L5 timing	Free cholesterol in large VLDL	27005778	metabolites	European	-0.0064	0.0831	-0.0765	0.939	0.1225	0.0297	0.9887	0.0067	0.0033	0.0046
Sleep duration	Concentration of large VLDL particles	27005778	metabolites	European	-0.0052	0.07	-0.0739	0.9411	0.131	0.0346	0.9742	0.0069	0.0012	0.0045
L5 timing	Total lipids in IDL	27005778	metabolites	European	-0.0085	0.1153	-0.0739	0.9411	0.0741	0.0443	1.019	0.0187	-0.0045	0.0051
Sleep duration	Forced expiratory volume in 1 second (FEV1)/Forced Vital capacity(FVC)	28166213	lung_function	European	-0.0029	0.039	-0.0738	0.9412	0.2614	0.0206	0.9705	0.0083	0.0077	0.0048
Number of sleep episodes	Concentration of very large VLDL particles	27005778	metabolites	European	-0.005	0.0677	-0.0735	0.9414	0.125	0.0297	0.9834	0.0069	0.0062	0.0045
Sleep midpoint	Childhood obesity	22484627	anthropometric	European	0.0051	0.0698	0.073	0.9418	0.4143	0.0457	0.9261	0.0076	0.0032	0.0048
Sleep efficiency	Triglycerides in IDL	27005778	metabolites	European	-0.0068	0.0935	-0.0728	0.942	0.1075	0.0347	1.0108	0.015	0.0009	0.0047
L5 timing	Lumbar Spine bone mineral density	26367794	bone	Mixed	0.0042	0.059	0.0708	0.9435	0.133	0.0153	0.9761	0.0081	-0.0012	0.0049
Diurnal inactivity duration	Total lipids in small LDL	27005778	metabolites	European	0.0069	0.0982	0.0703	0.944	0.0865	0.0458	1.0081	0.0175	0.0023	0.0048
Number of sleep episodes	Leucine	27005778	metabolites	European	0.0063	0.0904	0.0694	0.9447	0.0464	0.0207	1.0088	0.0068	0.0034	0.0046
Diurnal inactivity duration	Primary sclerosing cholangitis	27992413	autoimmune	Mixed	-0.0042	0.0607	-0.0693	0.9447	0.3937	0.157	0.9942	0.0154	-0.0021	0.0058
Sleep efficiency	Triglycerides in chylomicrons and largest VLDL particles	27005778	metabolites	European	0.0062	0.0907	0.0688	0.9452	0.0918	0.0272	0.9904	0.0066	-0.0022	0.0049
Number of sleep episodes	Cholesterol esters in large HDL	27005778	metabolites	European	0.0049	0.0718	0.0686	0.9453	0.1259	0.0309	0.9998	0.0141	-0.0049	0.0049
Number of sleep episodes	Total lipids in large HDL	27005778	metabolites	European	-0.0047	0.0695	-0.0679	0.9458	0.1325	0.0306	0.9999	0.0148	-0.0048	0.0048
Sleep midpoint	Total cholesterol in large LDL	27005778	metabolites	European	-0.0085	0.1263	-0.0676	0.9461	0.0663	0.0464	1.0145	0.0223	-0.0013	0.0046
Sleep midpoint	Extreme height	23563607	anthropometric	European	-0.0037	0.0543	-0.0675	0.9462	1.2294	0.1063	1.0369	0.0174	-0.0091	0.0078
L5 timing	Type 2 Diabetes	22885922	glycemic	European	-0.0043	0.0645	-0.0666	0.9469	0.0878	0.0094	1.0082	0.007	-0.0019	0.0051
Sleep duration	Isoleucine	27005778	metabolites	European	0.0052	0.0788	0.0658	0.9475	0.0724	0.0231	0.9939	0.0066	0.001	0.0046
Sleep midpoint	Inflammatory Bowel Disease (Euro)	26192919	autoimmune	European	-0.0036	0.0544	-0.0655	0.9478	0.3358	0.0338	1.0517	0.0098	-0.0017	0.0053
Sleep midpoint	Forced expiratory volume in 1 second (FEV1)	26635082	lung_function	European	0.0047	0.0716	0.0653	0.9479	0.1405	0.0157	0.9921	0.0066	-4.0754e-05	0.005
Sleep midpoint	Forced expiratory volume in 1 second (FEV1)/Forced Vital capacity(FVC)	26635082	lung_function	European	0.0057	0.0872	0.0649	0.9482	0.113	0.0148	0.9817	0.007	-0.0018	0.0053
M10 timing	Neuroticism	24828478	personality	European	0.007	0.1081	0.0644	0.9487	0.0148	0.0033	1.008	0.0062	-0.0085	0.0047
Sleep duration	Concentration of chylomicrons and largest VLDL particles	27005778	metabolites	European	0.0052	0.0822	0.063	0.9498	0.1156	0.0266	0.9884	0.0064	0.0012	0.0051
L5 timing	Total lipids in very small VLDL	27005778	metabolites	European	0.0061	0.0981	0.0618	0.9508	0.106	0.0364	1.0101	0.0127	-0.001	0.0049
L5 timing	Concentration of IDL particles	27005778	metabolites	European	0.0071	0.1149	0.0615	0.951	0.0754	0.043	1.0183	0.018	-0.0043	0.0051
L5 timing	Cholesterol esters in large VLDL	27005778	metabolites	European	-0.0046	0.0771	-0.0603	0.9519	0.1633	0.0343	0.9779	0.0069	0.0058	0.0044
Sleep midpoint	Total lipids in medium LDL	27005778	metabolites	European	-0.0072	0.12	-0.0601	0.9521	0.0816	0.0499	1.0098	0.0205	-0.0007	0.0047
Sleep duration	Cholesterol esters in medium VLDL	27005778	metabolites	European	0.0039	0.0643	0.0599	0.9522	0.1512	0.0377	0.9861	0.008	0.0023	0.0044
Diurnal inactivity duration	Concentration of medium LDL particles	27005778	metabolites	European	-0.006	0.1008	-0.0595	0.9526	0.0799	0.0489	1.0116	0.0199	0.0019	0.0048
Sleep duration variation	Chronic Kidney Disease	26831199	kidney	Mixed	0.0102	0.1756	0.0579	0.9538	0.0181	0.0059	1.0165	0.0088	-0.0133	0.006
Sleep duration variation	Total lipids in medium VLDL	27005778	metabolites	European	0.0079	0.14	0.0565	0.9549	0.1394	0.0345	0.9858	0.0068	-0.0006	0.0045
Sleep duration	Creatinine	27005778	metabolites	European	-0.0039	0.0713	-0.055	0.9561	0.1132	0.0248	1.0127	0.0074	0.0014	0.0044
Sleep midpoint	Amyotrophic lateral sclerosis	27455348	neurological	European	-0.0068	0.1243	-0.0548	0.9563	0.0485	0.0128	0.9949	0.0063	0.0058	0.005
Sleep duration	Mean diameter for HDL particles	27005778	metabolites	European	-0.0041	0.0774	-0.0533	0.9575	0.1229	0.0296	1.007	0.0187	-0.0023	0.0051
M10 timing	Total lipids in large HDL	27005778	metabolites	European	-0.0047	0.0923	-0.0509	0.9594	0.1325	0.0306	0.9999	0.0148	-0.0016	0.0045
Diurnal inactivity duration	Concentration of small LDL particles	27005778	metabolites	European	0.0048	0.0945	0.0504	0.9598	0.0935	0.0437	1.0073	0.0158	0.003	0.0048
Sleep duration	Forced expiratory volume in 1 second (FEV1)	21946350	lung_function	European	-0.0032	0.067	-0.048	0.9617	0.1733	0.0222	0.8803	0.0119	-0.0038	0.0087
L5 timing	Forced expiratory volume in 1 second (FEV1)	26635082	lung_function	European	0.0029	0.0616	0.0472	0.9623	0.1405	0.0157	0.9921	0.0066	-0.0053	0.0045
Sleep efficiency	Child birth length	25281659	anthropometric	European	-0.0035	0.0741	-0.0469	0.9626	0.1702	0.0234	0.9923	0.0071	0.0013	0.0052
Diurnal inactivity duration	Concentration of very small VLDL particles	27005778	metabolites	European	0.0038	0.0827	0.0458	0.9634	0.1152	0.036	1.0057	0.0122	0.0055	0.0049
Sleep duration variation	Phospholipids in very small VLDL	27005778	metabolites	European	-0.0075	0.1648	-0.0456	0.9636	0.0856	0.038	1.0147	0.0153	-0.0042	0.0041
Number of sleep episodes	Concentration of large HDL particles	27005778	metabolites	European	-0.003	0.0686	-0.0435	0.9653	0.1343	0.0302	0.9988	0.0151	-0.0053	0.0048
L5 timing	Years of schooling 2013	23722424	education	European	-0.002	0.0487	-0.0415	0.9669	0.0842	0.0063	1.0191	0.0089	0.0125	0.0059
Sleep efficiency	HbA1C	20858683	glycemic	European	-0.0028	0.0711	-0.0401	0.968	0.0653	0.0115	0.9989	0.007	0.0023	0.0046
M10 timing	Free cholesterol in very large HDL	27005778	metabolites	European	0.0058	0.1463	0.0398	0.9683	0.0502	0.0248	1.0134	0.0136	-0.0021	0.0046
M10 timing	Isoleucine	27005778	metabolites	European	0.0042	0.1066	0.039	0.9689	0.0724	0.0231	0.9939	0.0066	0.0003	0.0041
M10 timing	Phospholipids in large HDL	27005778	metabolites	European	-0.0034	0.0922	-0.0369	0.9706	0.1286	0.0302	0.9978	0.014	-0.0018	0.0044
Sleep duration	Total cholesterol in small VLDL	27005778	metabolites	European	0.0027	0.0794	0.0344	0.9725	0.0905	0.0321	1.0053	0.0095	0.0015	0.0045
L5 timing	Obesity class 2	23563607	anthropometric	European	-0.0018	0.0531	-0.0337	0.9731	0.1845	0.0124	1.0019	0.0099	-0.0085	0.0066
L5 timing	Lumbar spine bone mineral density	22504420	bone	Mixed	-0.0017	0.0509	-0.0327	0.9739	0.2705	0.0249	1.0127	0.0084	0.0006	0.0047
Sleep midpoint	Total cholesterol in small LDL	27005778	metabolites	European	0.0039	0.1214	0.032	0.9745	0.0703	0.0438	1.0161	0.019	-0.0002	0.0048
Sleep midpoint	Total cholesterol in LDL	27005778	metabolites	European	0.0038	0.1245	0.0305	0.9757	0.0693	0.0503	1.0135	0.0235	-0.0011	0.0047
Sleep efficiency	Parents age at death	27015805	aging	European	0.0027	0.0914	0.03	0.976	0.029	0.0069	1.016	0.0063	0.0096	0.0046
Sleep midpoint	Mean Hippocampus	25607358	brain_volume	European	0.0038	0.131	0.0291	0.9768	0.1406	0.0388	0.9878	0.0065	-0.0006	0.0051
M10 timing	Leucine	27005778	metabolites	European	-0.0041	0.142	-0.0289	0.977	0.0464	0.0207	1.0088	0.0068	-0.0018	0.0042
Sleep duration	Free cholesterol in large VLDL	27005778	metabolites	European	-0.0018	0.0673	-0.027	0.9785	0.1225	0.0297	0.9887	0.0067	0.0028	0.0046
M10 timing	Mean diameter for VLDL particles	27005778	metabolites	European	-0.0023	0.0912	-0.0258	0.9794	0.1338	0.0345	0.9902	0.0084	0.0033	0.0046
Sleep duration	Extreme waist-to-hip ratio	23563607	anthropometric	European	0.0018	0.07	0.0252	0.9799	0.3586	0.0579	0.9777	0.0085	-0.0067	0.0065
Sleep duration variation	Total cholesterol in large HDL	27005778	metabolites	European	0.0036	0.1499	0.0237	0.9811	0.1072	0.0286	1.0055	0.0143	-0.0018	0.0046
Sleep duration variation	Parents age at death	27015805	aging	European	-0.004	0.1716	-0.0235	0.9812	0.029	0.0069	1.016	0.0063	-0.0131	0.0047
L5 timing	Total lipids in small VLDL	27005778	metabolites	European	0.0019	0.0797	0.0234	0.9814	0.1439	0.0372	0.9918	0.008	0.0011	0.0046
Sleep duration variation	Cholesterol esters in medium VLDL	27005778	metabolites	European	0.0032	0.1395	0.0228	0.9818	0.1512	0.0377	0.9861	0.008	-0.002	0.0046
Sleep midpoint	Concentration of medium LDL particles	27005778	metabolites	European	-0.0028	0.1209	-0.0228	0.9818	0.0799	0.0489	1.0116	0.0199	-0.0007	0.0047
L5 timing	Phospholipids in IDL	27005778	metabolites	European	0.0027	0.123	0.022	0.9825	0.0619	0.0414	1.0208	0.0191	-0.0048	0.0053
Diurnal inactivity duration	Ulcerative colitis	26192919	autoimmune	European	-0.001	0.0476	-0.021	0.9833	0.2592	0.0318	1.0461	0.0094	0.0013	0.0049
M10 timing	Glucose	27005778	metabolites	European	0.002	0.0941	0.0208	0.9834	0.0868	0.0211	0.9957	0.0063	-0.0066	0.0046
Sleep duration variation	Primary biliary cirrhosis	26394269	autoimmune	European	0.0024	0.1184	0.0207	0.9835	0.3785	0.0636	1.003	0.0098	0.0082	0.006
Sleep midpoint	Waist circumference	25673412	anthropometric	European	-0.0008	0.0437	-0.0194	0.9845	0.1211	0.0051	0.8451	0.0076	-0.0052	0.0049
Sleep duration	Total lipids in very large VLDL	27005778	metabolites	European	-0.0014	0.0727	-0.0191	0.9848	0.1354	0.03	0.9787	0.007	0.0036	0.0049
Number of sleep episodes	Phospholipids in large HDL	27005778	metabolites	European	0.0013	0.0695	0.019	0.9848	0.1286	0.0302	0.9978	0.014	-0.0055	0.0048
Sleep midpoint	Mono-unsaturated fatty acids	27005778	metabolites	European	0.0022	0.1186	0.0189	0.9849	0.1049	0.0425	0.9881	0.0078	0.0007	0.0045
Sleep duration	Major depressive disorder	22472876	psychiatric	European	-0.0011	0.0598	-0.0177	0.9859	0.1725	0.0254	1.0043	0.0059	0.0042	0.0051
Sleep duration	Mothers age at death	27015805	aging	European	0.0011	0.077	0.014	0.9888	0.0355	0.0076	1.0134	0.0072	0.0075	0.0053
M10 timing	Tyrosine	27005778	metabolites	European	-0.0016	0.1123	-0.0138	0.989	0.0749	0.0269	0.9991	0.0065	0.0051	0.0042
Sleep efficiency	Phospholipids in large VLDL	27005778	metabolites	European	0.001	0.0792	0.0128	0.9898	0.1162	0.0307	0.9894	0.0065	-0.0014	0.0048
L5 timing	Urate	23263486	other	European	0.0004	0.0373	0.012	0.9904	0.1761	0.0584	0.9536	0.0489	0.0098	0.0046
L5 timing	Childhood IQ	23358156	education	European	-0.001	0.0887	-0.0118	0.9906	0.2729	0.045	1.0024	0.0093	0.0044	0.0062
M10 timing	Mean diameter for LDL particles	27005778	metabolites	European	-0.0019	0.1648	-0.0118	0.9906	0.0459	0.0265	1.0011	0.0123	0.0008	0.0048
L5 timing	Cholesterol esters in large LDL	27005778	metabolites	European	-0.0012	0.112	-0.0108	0.9914	0.0769	0.0507	1.0121	0.0215	-0.0058	0.0049
M10 timing	Phospholipids in very large HDL	27005778	metabolites	European	0.0012	0.112	0.0106	0.9915	0.0934	0.0294	1.0071	0.0167	-0.0022	0.0044
Number of sleep episodes	Mean Caudate	25607358	brain_volume	European	-0.0005	0.0567	-0.0081	0.9935	0.2515	0.0387	0.9681	0.006	-0.0038	0.0051
Number of sleep episodes	Fasting proinsulin	20081858	glycemic	European	-0.0006	0.0718	-0.008	0.9936	0.1727	0.0887	0.9845	0.0096	-0.0023	0.0049
Sleep duration variation	Free cholesterol in large HDL	27005778	metabolites	European	-0.0009	0.1461	-0.0062	0.9951	0.108	0.028	1.0074	0.014	-0.0013	0.0046
M10 timing	Waist circumference	25673412	anthropometric	European	0.0003	0.0449	0.006	0.9952	0.1211	0.0051	0.8451	0.0076	-0.0145	0.0055
Sleep duration	Total lipids in large VLDL	27005778	metabolites	European	0.0004	0.0689	0.0056	0.9955	0.1383	0.0301	0.9855	0.0063	0.0012	0.0046
M10 timing	Concentration of large HDL particles	27005778	metabolites	European	-0.0005	0.0915	-0.0054	0.9957	0.1343	0.0302	0.9988	0.0151	-0.0019	0.0045
L5 timing	Cholesterol esters in medium LDL	27005778	metabolites	European	0.0005	0.1084	0.0043	0.9966	0.0809	0.0496	1.0098	0.0206	-0.0052	0.0049
M10 timing	Sitting height ratio	25865494	anthropometric	European	-0.0003	0.0792	-0.0042	0.9967	0.2244	0.0282	0.9788	0.0075	-0.005	0.0057
Sleep efficiency	Anorexia Nervosa	24514567	psychiatric	European	7.8719e-05	0.0447	0.0018	0.9986	0.5599	0.0312	0.8972	0.0071	-0.0073	0.0051
L5 timing	Total lipids in very large VLDL	27005778	metabolites	European	-0.0001	0.0785	-0.0014	0.9989	0.1354	0.03	0.9787	0.007	0.0031	0.0044
Number of sleep episodes	Acetate	27005778	metabolites	European	-7.9608e-05	0.0946	-0.0008	0.9993	0.0545	0.0196	1.0018	0.0069	-0.0058	0.0046
L5 timing	Chronic Kidney Disease	26831199	kidney	Mixed	6.1872e-05	0.1054	0.0006	0.9995	0.0181	0.0059	1.0165	0.0088	-0.004	0.0056
