# Supplementary material for: Genetic studies of accelerometer-based sleep measures yield new insights into human sleep behaviour
Source: Nat Commun. 2019 Apr 5;10:1585. doi: 10.1038/s41467-019-09576-1 (PMC6451011; doi:10.1038/s41467-019-09576-1)
Supplement: Supplementary file 11 — Supplementary Data 8 [file 41467_2019_9576_MOESM11_ESM.xlsx]

## Sheet: Supp Data 8
Supplementary Data 8. Mendelian Randomization analyses testing causality of seven genetically correlated traits on accelerometer-based sleep outcomes.
		Inverse-variance weighted				MR-Egger						Weighted Median				Penalized weighted median
Exposure	Outcome	Beta	SE	T-stat	P	Beta	SE	T-stat	P	Intercept	Intercept P	Beta	SE	T-stat	P	Beta	SE	T-stat	P	N SNPs
BMI	L5 timing	-0.00951355	0.0311561	0.305351	0.760944	-0.0399838	0.0776828	0.514706	0.608292	0.000959451	0.669431	-0.0563086	0.0383563	1.46804	0.142093	-0.0473045	0.0397575	1.18983	0.234115	76
BMI	M10 timing	-0.0740519	0.0261832	2.82822	0.00603834	-0.143734	0.0638714	2.25036	0.027482	0.00219032	0.23586	-0.140119	0.0363502	3.85471	0.000115867	-0.14138	0.0368588	3.83573	0.00012519	74
BMI	Sleep duration	-0.0865594	0.031554	2.74322	0.0076728	-0.141174	0.0778712	1.81292	0.0740718	0.00173564	0.445283	-0.11958	0.0367368	3.25503	0.00113381	-0.11789	0.0365439	3.22599	0.00125538	73
BMI	Sleep duration variation	0.0587481	0.0226792	2.5904	0.0115129	0.0327079	0.0565172	0.578725	0.564532	0.000819985	0.616102	0.0479454	0.0382407	1.25378	0.209923	0.0472481	0.0386024	1.22397	0.220964	76
BMI	Sleep midpoint	-0.0234463	0.0265869	0.881877	0.380661	-0.0496636	0.066285	0.749244	0.456085	0.000825569	0.666829	-0.0226934	0.0365217	0.621368	0.534358	-0.020355	0.0370305	0.549682	0.582537	76
BMI	Sleep efficiency	-0.021194	0.0293536	0.722024	0.472525	-0.0436883	0.0732215	0.59666	0.552555	0.000708328	0.738032	-0.0728809	0.0391724	1.86052	0.0628125	-0.0733381	0.0385223	1.90378	0.0569386	76
BMI	Number of sleep episodes	-0.0437247	0.0299435	1.46024	0.148763	-0.0370774	0.0730438	0.507605	0.613373	-0.000213822	0.920702	-0.0916648	0.0365318	2.50918	0.0121012	-0.12281	0.0358003	3.43043	0.000602623	70
BMI	Diurnal inactivity	0.0114963	0.0274414	0.41894	0.67649	-0.085909	0.0669347	1.28348	0.203441	0.00307206	0.115729	-0.0276956	0.0363722	0.761448	0.446389	-0.0281178	0.0366497	0.767202	0.442961	74
Educational Attainment	L5 timing	-0.00355142	0.045965	0.0772636	0.938641	0.0117774	0.217828	0.0540674	0.957042	-0.000282857	0.942803	-0.00474597	0.0556665	0.0852572	0.932057	-0.00128882	0.0561583	0.0229498	0.98169	69
Educational Attainment	M10 timing	0.0761356	0.038197	1.99323	0.0503103	0.22879	0.18667	1.22564	0.22469	-0.0027813	0.406431	0.0924834	0.0532051	1.73824	0.0821682	0.0883892	0.0532265	1.66062	0.0967888	68
Educational Attainment	Sleep duration	-0.201919	0.0462277	4.36793	4.45723e-05	-0.375534	0.216888	1.73146	0.0880419	0.00321002	0.415507	-0.21251	0.0549434	3.8678	0.000109822	-0.212238	0.0562735	3.77154	0.000162243	68
Educational Attainment	Sleep duration variation	-0.0830336	0.0368259	2.25476	0.0273724	-0.349216	0.17133	2.03827	0.0454734	0.00491174	0.116552	-0.0953835	0.052047	1.83264	0.066856	-0.104034	0.0524513	1.98343	0.047319	69
Educational Attainment	Sleep midpoint	0.0351663	0.0440272	0.79874	0.427222	0.258123	0.206782	1.24829	0.216271	-0.00411415	0.273783	0.00135312	0.0562651	0.0240491	0.980813	-0.0122453	0.0558762	0.219151	0.826532	69
Educational Attainment	Sleep efficiency	-0.0888066	0.043476	2.04266	0.0449653	-0.0710953	0.206022	0.345087	0.73111	-0.000326827	0.930155	-0.0725075	0.0544243	1.33226	0.182773	-0.081721	0.0539894	1.51365	0.130114	69
Educational Attainment	Number of sleep episodes	0.0314626	0.0428682	0.733938	0.465586	0.0624992	0.202648	0.308413	0.758755	-0.000575965	0.875922	0.0395607	0.0541177	0.731012	0.464772	0.0423211	0.054582	0.775368	0.438122	67
Educational Attainment	Diurnal inactivity	-0.103156	0.0477409	2.16074	0.0342946	-0.0784329	0.225015	0.348567	0.728524	-0.000457201	0.910791	-0.110326	0.0546394	2.01916	0.0434706	-0.10714	0.0542323	1.97558	0.0482021	68
Hip adj BMI	L5 timing	0.274388	0.223808	1.22599	0.274788	0.323876	0.383709	0.844067	0.446155	-0.000601043	0.863878	0.267146	0.328132	0.81414	0.415565	0.267146	0.325779	0.82002	0.412205	6
Hip adj BMI	M10 timing	0.120839	0.257727	0.468862	0.658899	-0.158456	0.463059	0.342194	0.749429	0.00339271	0.498966	0.135775	0.321977	0.421692	0.67325	0.135775	0.326501	0.41585	0.67752	6
Hip adj BMI	Sleep duration	0.0948787	0.220752	0.429797	0.685236	0.116575	0.378452	0.308031	0.773432	-0.000263501	0.937581	0.110168	0.311628	0.353523	0.723696	0.110168	0.297202	0.370683	0.710874	6
Hip adj BMI	Sleep duration variation	-0.249851	0.225537	1.1078	0.318371	-0.724435	0.386622	1.87376	0.134247	0.00576373	0.0704276	-0.347993	0.319986	1.08753	0.276804	-0.347993	0.315965	1.10137	0.270737	6
Hip adj BMI	Sleep midpoint	0.305486	0.241145	1.26682	0.261024	0.670117	0.404081	1.65837	0.172582	-0.00442826	0.328879	0.494611	0.357691	1.38279	0.16673	0.494611	0.330224	1.4978	0.134184	6
Hip adj BMI	Sleep efficiency	0.0181915	0.267087	0.0681105	0.948338	0.244708	0.492572	0.496797	0.645396	-0.00275095	0.601537	0.0318259	0.32243	0.0987065	0.921371	0.0318259	0.318309	0.0999843	0.920357	6
Hip adj BMI	Number of sleep episodes	-0.356258	0.327828	1.08672	0.326749	-1.0738	0.446946	2.40253	0.0741525	0.00871276	0.119279	-0.566038	0.358993	1.57674	0.114856	-0.639662	0.385521	1.65921	0.0970725	6
Hip adj BMI	Diurnal inactivity	-0.276376	0.218295	1.26607	0.261269	0.077765	0.37424	0.207795	0.84554	-0.00430064	0.134885	-0.19713	0.293163	0.672422	0.501315	-0.19713	0.288379	0.683577	0.494242	6
Intelligence	L5 timing	-0.0001761	0.000288869	0.609619	0.553482	-0.0039135	0.00316257	1.23744	0.241687	0.0225564	0.260398	-0.000425073	0.000362035	1.17412	0.240347	-0.000447459	0.000362698	1.23369	0.217317	13
Intelligence	M10 timing	-5.14511e-05	0.00039855	0.129096	0.899258	-0.0050051	0.00437272	1.14462	0.274685	0.0296849	0.27754	-8.15866e-05	0.000379654	0.214898	0.829847	0.000294052	0.000391758	0.750597	0.452895	14
Intelligence	Sleep duration	0.000253078	0.000259835	0.973994	0.347835	0.00355249	0.00284412	1.24906	0.235458	-0.0197718	0.266725	0.000336099	0.000335122	1.00291	0.315902	0.000336099	0.000338045	0.994244	0.320104	14
Intelligence	Sleep duration variation	-0.000441893	0.000330844	1.33565	0.204577	0.000675348	0.00380621	0.177433	0.862128	-0.00669525	0.773236	-0.000291697	0.000341692	0.853686	0.393279	-0.000283876	0.000336258	0.844221	0.398546	14
Intelligence	Sleep midpoint	0.000313596	0.00029056	1.07928	0.300081	-0.00451348	0.00304914	1.48025	0.164578	0.0289269	0.137918	0.000210192	0.000349108	0.602081	0.54712	8.0259e-05	0.000357247	0.22466	0.822244	14
Intelligence	Sleep efficiency	0.000447217	0.000289118	1.54683	0.145894	0.0044371	0.00313178	1.4168	0.181977	-0.0239094	0.225007	0.000469338	0.000317774	1.47695	0.139688	0.00047177	0.000317552	1.48565	0.137373	14
Intelligence	Number of sleep episodes	-0.000247349	0.000322629	0.766668	0.458097	-0.00281217	0.00349872	0.803772	0.438553	0.0153841	0.476936	-0.00013944	0.000366804	0.380148	0.703836	-8.03519e-05	0.000364299	0.220565	0.825431	13
Intelligence	Diurnal inactivity	9.1699e-05	0.00026942	0.340357	0.739025	0.0022604	0.00304692	0.741863	0.472441	-0.012996	0.48848	0.000152321	0.000321104	0.474368	0.635238	0.000160089	0.000319549	0.500986	0.616381	14
Major Depressive Disorder	L5 timing	-0.0398202	0.03305	1.20485	0.236347	0.00632626	0.230734	0.027418	0.978287	-0.001502	0.84101	-0.00965284	0.0409642	0.235641	0.813711	-0.0101938	0.0408465	0.249562	0.802926	36
Major Depressive Disorder	M10 timing	0.0171814	0.0323065	0.531826	0.598114	0.180607	0.226082	0.798855	0.429763	-0.00530483	0.469975	0.0109067	0.0403729	0.27015	0.787045	0.010706	0.0411714	0.260036	0.794836	37
Major Depressive Disorder	Sleep duration	-0.017635	0.0317592	0.555271	0.582454	-0.12577	0.230786	0.544965	0.589556	0.00350357	0.639309	0.00216851	0.0403497	0.053743	0.95714	0.0023159	0.0408683	0.0566675	0.95481	34
Major Depressive Disorder	Sleep duration variation	0.0644833	0.0273544	2.35733	0.0241286	-0.129157	0.189183	0.682712	0.499415	0.0062948	0.28513	0.0615259	0.0385681	1.59525	0.110655	0.0601174	0.0385282	1.56035	0.118678	36
Major Depressive Disorder	Sleep midpoint	-0.0256186	0.0297622	0.860777	0.395058	0.0290268	0.209669	0.138441	0.890685	-0.00177379	0.793813	-0.0216448	0.0400694	0.540183	0.589071	-0.0325546	0.0400618	0.81261	0.416442	37
Major Depressive Disorder	Sleep efficiency	-0.0846903	0.0317841	2.66455	0.0114636	0.245171	0.216892	1.13038	0.266001	-0.010708	0.133325	-0.0603018	0.0398432	1.51348	0.130159	-0.0562454	0.0401517	1.40082	0.161267	37
Major Depressive Disorder	Number of sleep episodes	0.0265032	0.0285448	0.928477	0.35952	-0.212407	0.195368	1.08721	0.284592	0.00777304	0.224955	0.0163649	0.0387466	0.422358	0.672764	0.0142414	0.0386717	0.368264	0.712676	36
Major Depressive Disorder	Diurnal inactivity	0.0696255	0.0330335	2.10772	0.0420837	-0.191097	0.228639	0.835803	0.408936	0.00846322	0.257006	0.0889396	0.039149	2.27182	0.0230972	0.0921924	0.0397191	2.32111	0.020281	37
WC adj BMI	L5 timing	-0.0973769	0.1916	0.50823	0.629431	0.0138154	0.491785	0.0280923	0.978675	-0.00163827	0.812775	-0.193766	0.217284	0.891763	0.37252	-0.195444	0.222846	0.877037	0.380466	7
WC adj BMI	M10 timing	0.460476	0.234795	1.96118	0.0975353	0.42266	0.606012	0.697445	0.516615	0.000557191	0.947733	0.451708	0.230962	1.95577	0.0504928	0.450472	0.2337	1.92757	0.0539091	7
WC adj BMI	Sleep duration	0.120591	0.170762	0.706192	0.506551	0.309806	0.402639	0.76944	0.476389	-0.00278799	0.355411	0.0706142	0.207544	0.340237	0.733678	0.0706142	0.209868	0.33647	0.736517	7
WC adj BMI	Sleep duration variation	-0.123022	0.174578	0.704682	0.507426	0.0820714	0.411532	0.199429	0.849784	-0.00302186	0.323321	-0.150885	0.218718	0.689862	0.490281	-0.150885	0.219804	0.686453	0.492428	7
WC adj BMI	Sleep midpoint	0.0852665	0.174465	0.488731	0.642381	0.142953	0.411244	0.347611	0.742287	-0.000849942	0.870359	0.00995212	0.211619	0.0470285	0.962491	0.00995212	0.213694	0.0465719	0.962854	7
WC adj BMI	Sleep efficiency	0.0381439	0.169761	0.224692	0.829676	0.433036	0.400221	1.08199	0.328655	-0.00581808	0.0227109	0.0627641	0.209244	0.299957	0.76421	0.0627641	0.205192	0.305879	0.759697	7
WC adj BMI	Number of sleep episodes	0.076982	0.168479	0.456923	0.663802	0.310195	0.39707	0.781209	0.470033	-0.00343597	0.516504	0.281249	0.232123	1.21164	0.225651	0.281249	0.235916	1.19216	0.233198	7
WC adj BMI	Diurnal inactivity	-0.0137715	0.16889	0.0815416	0.937663	-0.012817	0.398088	0.0321963	0.975561	-1.40646e-05	0.995366	-0.0446856	0.207921	0.214916	0.829832	-0.0446856	0.208544	0.214274	0.830333	7
WHR adj BMI	L5 timing	-0.0166783	0.0274648	0.607261	0.54632	-0.0956078	0.0936813	1.02056	0.312278	0.00242273	0.382218	-0.0608561	0.0384862	1.58125	0.113822	-0.0658468	0.0382903	1.71967	0.0854922	53
WHR adj BMI	M10 timing	-0.0355871	0.025604	1.3899	0.170481	0.016838	0.0876904	0.192017	0.848492	-0.00160904	0.53448	-0.0592938	0.0375547	1.57886	0.114367	-0.0596231	0.037152	1.60484	0.108529	53
WHR adj BMI	Sleep duration	-0.137769	0.0270693	5.08949	5.03192e-06	-0.164135	0.0929671	1.76552	0.0834632	0.000809309	0.767904	-0.160083	0.0376107	4.25632	2.07824e-05	-0.163135	0.0376226	4.3361	1.45033e-05	53
WHR adj BMI	Sleep duration variation	0.0696498	0.0262826	2.65004	0.0106373	0.175493	0.0889719	1.97245	0.0539918	-0.00324892	0.21898	0.067942	0.037238	1.82453	0.0680715	0.0686672	0.0376882	1.82198	0.0684579	53
WHR adj BMI	Sleep midpoint	0.00646962	0.0253269	0.255445	0.799387	-0.0762254	0.0862061	0.884224	0.380725	0.00253828	0.290917	0.0169466	0.0374132	0.452958	0.650579	0.0166852	0.0374085	0.446026	0.655578	53
WHR adj BMI	Sleep efficiency	-0.117514	0.0299575	3.9227	0.000272696	-0.158926	0.100923	1.57472	0.12189	0.00128624	0.669087	-0.144927	0.0379201	3.8219	0.000132425	-0.144955	0.0379198	3.82269	0.000132006	50
WHR adj BMI	Number of sleep episodes	0.0153245	0.0293314	0.52246	0.603612	-0.0474343	0.10089	0.470158	0.640286	0.00193703	0.518362	0.00600426	0.0373828	0.160616	0.872396	-0.0128846	0.0380633	0.338503	0.734984	52
WHR adj BMI	Diurnal inactivity	-0.00722266	0.034443	0.209699	0.834722	0.0441406	0.118162	0.373558	0.710281	-0.00157649	0.651223	0.0229097	0.0402002	0.56989	0.568752	0.0215143	0.0402505	0.534511	0.592988	53
BMI = Body mass index
Hip adj BMI = Hip circumference adjusted for BMI
WC adj BMI = Waist Cirumference adjusted BMI
WHR adj BMI = Waist-hip ratio adjusted for BMI
