# Supplementary material for: Genetic studies of accelerometer-based sleep measures yield new insights into human sleep behaviour
Source: Nat Commun. 2019 Apr 5;10:1585. doi: 10.1038/s41467-019-09576-1 (PMC6451011; doi:10.1038/s41467-019-09576-1)
Supplement: Supplementary file 12 — Supplementary Data 9 [file 41467_2019_9576_MOESM12_ESM.xlsx]

## Sheet: Supp Data 9
Supplementary Data 9. Mendelian Randomization analyses testing causality of four accelerometer-based sleep exposures on genetically correlated traits. Sleep exposures with <3 genome-wide associations at P<5x10-8 or outcomes with <3 genetic instruments available in published datasets (highlighted grey) were excluded from this analysis.
		Inverse-variance weighted				MR-Egger						Weighted Median				Penalized weighted median
Exposure	Outcome	Beta	SE	T-stat	P	Beta	SE	T-stat	P	Intercept	Intercept P	Beta	SE	T-stat	P	Beta	SE	T-stat	P	N SNPs
L5 Timing	BMI	0.116834	0.134075	0.871414	0.47541	0.329514	0.392837	0.838805	0.555665	-0.00833335	0.658306	0.17858	0.109755	1.62709	0.103718	0.17858	0.109882	1.6252	0.104121	3
L5 Timing	Body fat percentage	-0.23888	0.180922	1.32035	0.317566	-0.185791	0.620526	0.299409	0.814798	-0.00206406	0.940443	-0.274089	0.152654	1.7955	0.0725747	-0.274089	0.153188	1.78923	0.073578	3
L5 Timing	Depressive symptoms	0.0280913	0.0447329	0.627978	0.557581	0.0352121	0.082409	0.427284	0.691169	-0.000382333	0.897714	0.0443685	0.0542841	0.817337	0.413736	0.0443685	0.0543684	0.81607	0.41446	6
L5 Timing	Ever smoker
L5 Timing	Hip adj BMI
L5 Timing	WC adj BMI	-0.0283504	0.0911709	0.310959	0.785249	-0.0297466	0.214985	0.138366	0.912469	5.56765e-05	0.980087	-0.0249097	0.1037	0.24021	0.810168	-0.0249097	0.103225	0.241315	0.809311	3
L5 Timing	WHR adj BMI	-0.0686547	0.0911709	0.753034	0.530002	-0.0830722	0.214985	0.386409	0.765256	0.000574934	0.949472	-0.0906919	0.107258	0.845551	0.397803	-0.0906919	0.107569	0.843108	0.399168	3
L5 Timing	Intelligence	-0.153676	0.06488	2.36862	0.0640619	-0.132943	0.118285	1.12392	0.323935	-0.00111511	0.830853	-0.118044	0.0804796	1.46675	0.142443	-0.118044	0.0803147	1.46976	0.141625	6
L5 Timing	Neuroticism	-0.0116573	0.042797	0.272385	0.796217	0.019757	0.0826921	0.238922	0.822908	-0.0015275	0.606065	0.0344828	0.052137	0.661387	0.508364	0.0344828	0.052218	0.660362	0.509022	6
L5 Timing	Subjective wellbeing
L5 Timing	Years in education	-0.023221	0.0378681	0.613208	0.566557	0.0174747	0.0747973	0.233628	0.826744	-0.00210389	0.553606	-0.0501711	0.0373508	1.34324	0.179195	-0.0523143	0.037657	1.38923	0.164762	6
Number of sleep episodes	BMI	0.192146	0.0613158	3.13371	0.0350596	0.328031	0.219785	1.4925	0.232391	-0.00462363	0.563459	0.201325	0.082149	2.45073	0.0142569	0.0888408	0.101853	0.872245	0.383075	5
Number of sleep episodes	Body fat percentage	0.198858	0.111403	1.78503	0.148809	0.588207	0.377534	1.55802	0.217108	-0.0130917	0.360229	0.273659	0.122853	2.22753	0.0259116	0.127738	0.13607	0.938765	0.347851	5
Number of sleep episodes	Depressive symptoms	-0.0515714	0.0460657	1.11952	0.289088	-0.0519915	0.1301	0.399626	0.69875	1.73007e-05	0.997299	-0.0717715	0.049896	1.43842	0.150314	0.0311315	0.0551573	0.564413	0.572473	11
Number of sleep episodes	Ever smoker	-0.187516	0.319514	0.586879	0.58881	0.916527	1.17029	0.783164	0.490668	-0.0362464	0.398922	-0.0669409	0.298351	0.224369	0.82247	0.0810284	0.287413	0.281923	0.778002	5
Number of sleep episodes	Hip adj BMI	-0.23636	0.0723692	3.26603	0.0309047	-0.432388	0.237289	1.8222	0.165956	0.00674395	0.288252	-0.242322	0.092559	2.61803	0.00884383	-0.242322	0.0917866	2.64006	0.00828905	5
Number of sleep episodes	WC adj BMI	-0.0765483	0.0691208	1.10746	0.330207	-0.264393	0.226453	1.16754	0.327349	0.00646762	0.195434	-0.0992674	0.0829676	1.19646	0.231517	-0.0992674	0.0840869	1.18053	0.237788	5
Number of sleep episodes	WHR adj BMI	0.103323	0.0693692	1.48946	0.210607	0.0437774	0.228909	0.191243	0.860546	0.00204315	0.791299	0.0682872	0.0866132	0.788416	0.430454	0.0841108	0.0910151	0.924142	0.355412	5
Number of sleep episodes	Intelligence	-0.00852654	0.0809825	0.105289	0.918229	0.1995	0.211581	0.942904	0.370351	-0.00865817	0.31544	0.0421399	0.0800026	0.526731	0.59838	0.0308763	0.0829536	0.372211	0.709735	11
Number of sleep episodes	Neuroticism	-0.00109795	0.0746925	0.0146996	0.988561	-0.0703981	0.220384	0.319433	0.756688	0.00283361	0.744306	-0.0413913	0.0519976	0.796024	0.426018	0.00238994	0.0575068	0.0415593	0.96685	11
Number of sleep episodes	Subjective wellbeing	0.0674213	0.0876247	0.769432	0.484554	-0.192806	0.433636	0.444627	0.68671	0.00806385	0.581965	0.0305608	0.0748759	0.408152	0.683162	0.0159091	0.0824409	0.192975	0.846978	5
Number of sleep episodes	Years in education	-0.0387719	0.0571598	0.678308	0.512966	0.125318	0.15163	0.826475	0.4299	-0.00692246	0.273949	-0.007707	0.0403853	0.190837	0.848654	-0.00111241	0.0432014	0.0257494	0.979457	11
Sleep duration	BMI	0.192146	0.0613158	3.13371	0.0350596	0.328031	0.219785	1.4925	0.232391	-0.00462363	0.563459	0.201325	0.082149	2.45073	0.0142569	0.0888408	0.101853	0.872245	0.383075	5
Sleep duration	Body fat percentage	0.198858	0.111403	1.78503	0.148809	0.588207	0.377534	1.55802	0.217108	-0.0130917	0.360229	0.273659	0.122853	2.22753	0.0259116	0.127738	0.13607	0.938765	0.347851	5
Sleep duration	Depressive symptoms	-0.0515714	0.0460657	1.11952	0.289088	-0.0519915	0.1301	0.399626	0.69875	1.73007e-05	0.997299	-0.0717715	0.049896	1.43842	0.150314	0.0311315	0.0551573	0.564413	0.572473	11
Sleep duration	Ever smoker	-0.187516	0.319514	0.586879	0.58881	0.916527	1.17029	0.783164	0.490668	-0.0362464	0.398922	-0.0669409	0.298351	0.224369	0.82247	0.0810284	0.287413	0.281923	0.778002	5
Sleep duration	Hip adj BMI	-0.23636	0.0723692	3.26603	0.0309047	-0.432388	0.237289	1.8222	0.165956	0.00674395	0.288252	-0.242322	0.092559	2.61803	0.00884383	-0.242322	0.0917866	2.64006	0.00828905	5
Sleep duration	WC adj BMI	-0.0765483	0.0691208	1.10746	0.330207	-0.264393	0.226453	1.16754	0.327349	0.00646762	0.195434	-0.0992674	0.0829676	1.19646	0.231517	-0.0992674	0.0840869	1.18053	0.237788	5
Sleep duration	WHR adj BMI	0.103323	0.0693692	1.48946	0.210607	0.0437774	0.228909	0.191243	0.860546	0.00204315	0.791299	0.0682872	0.0866132	0.788416	0.430454	0.0841108	0.0910151	0.924142	0.355412	5
Sleep duration	Intelligence	-0.00852654	0.0809825	0.105289	0.918229	0.1995	0.211581	0.942904	0.370351	-0.00865817	0.31544	0.0421399	0.0800026	0.526731	0.59838	0.0308763	0.0829536	0.372211	0.709735	11
Sleep duration	Neuroticism	-0.00109795	0.0746925	0.0146996	0.988561	-0.0703981	0.220384	0.319433	0.756688	0.00283361	0.744306	-0.0413913	0.0519976	0.796024	0.426018	0.00238994	0.0575068	0.0415593	0.96685	11
Sleep duration	Subjective wellbeing	0.0674213	0.0876247	0.769432	0.484554	-0.192806	0.433636	0.444627	0.68671	0.00806385	0.581965	0.0305608	0.0748759	0.408152	0.683162	0.0159091	0.0824409	0.192975	0.846978	5
Sleep duration	Years in education	-0.0387719	0.0571598	0.678308	0.512966	0.125318	0.15163	0.826475	0.4299	-0.00692246	0.273949	-0.007707	0.0403853	0.190837	0.848654	-0.00111241	0.0432014	0.0257494	0.979457	11
Sleep efficiency	BMI	0.127331	0.122126	1.04262	0.40659	0.243273	0.444674	0.547082	0.681308	-0.00471689	0.825532	0.206624	0.0846016	2.44232	0.0145931	0.0952872	0.11336	0.840573	0.400587	3
Sleep efficiency	Body fat percentage	0.10018	0.182062	0.550253	0.637393	0.705458	0.278342	2.5345	0.239244	-0.0245443	0.21499	0.0678303	0.135546	0.500423	0.616777	-0.118741	0.153294	0.774598	0.438577	3
Sleep efficiency	Depressive symptoms	-0.0931359	0.0537616	1.73239	0.15824	-0.148512	0.114204	1.30041	0.284344	0.00282765	0.577642	-0.0929499	0.0649542	1.43101	0.152428	-0.0996121	0.0648425	1.53622	0.124485	5
Sleep efficiency	Ever smoker	-0.0268051	0.295581	0.0906862	0.936007	0.769341	0.801171	0.96027	0.512901	-0.0314546	0.480274	0.0487017	0.311992	0.156099	0.875955	0.0487017	0.315964	0.154137	0.877502	3
Sleep efficiency	Hip adj BMI
Sleep efficiency	WC adj BMI	-0.225378	0.083506	2.69894	0.114234	-0.0295008	0.231257	0.127567	0.919224	-0.00800438	0.528436	-0.200153	0.0955667	2.09438	0.0362259	-0.200153	0.0967083	2.06966	0.0384843	3
Sleep efficiency	WHR adj BMI	-0.090792	0.109678	0.827804	0.494834	0.255729	0.201535	1.26891	0.424899	-0.0140926	0.281973	-0.040453	0.0996216	0.406066	0.684694	0.022619	0.0996068	0.227083	0.820359	3
Sleep efficiency	Intelligence	0.11485	0.0936006	1.22702	0.287095	-0.0788096	0.199688	0.394663	0.719476	0.00923848	0.355081	0.145337	0.102286	1.42089	0.15535	0.133164	0.110504	1.20506	0.228181	5
Sleep efficiency	Neuroticism	-0.12705	0.0679743	1.86909	0.134974	-0.0787339	0.173074	0.454916	0.680072	-0.00226706	0.775495	-0.0774973	0.0678029	1.14298	0.253048	-0.0503266	0.0730416	0.689012	0.490816	5
Sleep efficiency	Subjective wellbeing	-0.00433375	0.132049	0.0328192	0.9768	-0.051056	0.587324	0.0869299	0.944797	0.00171368	0.94673	0.042565	0.094046	0.452598	0.650838	0.0529277	0.0904227	0.585337	0.558321	3
Sleep efficiency	Years in education	0.0267085	0.0733798	0.363977	0.734299	-0.0844818	0.167979	0.502931	0.649614	0.0054355	0.509342	0.0821855	0.0468552	1.75403	0.079425	0.0833142	0.0501486	1.66135	0.0966437	5
BMI = Body mass index
Hip adj BMI = Hip circumference adjusted for BMI
WC adj BMI = Waist Cirumference adjusted BMI
WHR adj BMI = Waist-hip ratio adjusted for BMI
